# Supplementary material for: N′-[(E)-(Furan-2-yl)methyl­idene]-2-[4-(2-methyl­prop­yl)phen­yl]propano­hydrazide
Source: Acta Crystallogr Sect E Struct Rep Online. 2014 Feb 26;70(Pt 3):o356. doi: 10.1107/S1600536814003936 (PMC3998455; doi:10.1107/S1600536814003936)
Supplement: Supplementary file 1 [file e-70-0o356-sup1.cif]

##############################################################################
#                                                                            #
# This CIF contains the data in a paper accepted for publication in          #
# Acta Crystallographica Section E. It conforms to the requirements of       #
# Notes for Authors for Acta Crystallographica Section E, and has been       #
# peer reviewed under the auspices of the IUCr Commission on Journals.       #
#                                                                            #
# Full details of the Crystallographic Information File format               #
# are given in the paper "The Crystallographic Information File (CIF):       #
# a New Standard Archive File for Crystallography" by S. R. Hall, F. H.      #
# Allen and I. D. Brown [Acta Cryst. (1991), A47, 655-685].                  #
#                                                                            #
# The current version of the core CIF dictionary is obtainable from          #
# ftp://ftp.iucr.org/pub/cif_core.dic.                                       #
#                                                                            #
# Software is freely available for graphical display of the structure(s)     #
# in this CIF. For information consult the CIF software page                 #
# http://www.iucr.org/resources/cif/software.                                #
#                                                                            #
# This file may be used for bona fide research purposes within the           #
# scientific community so long as proper attribution is given to the journal # 
# article from which it was obtained.                                        #
#                                                                            #
##############################################################################
data_global
_audit_creation_method     'PLATON <TABLE ACC> option'
_journal_date_recd_electronic     2014-02-19
_journal_date_accepted     2014-02-20
_journal_name_full     'Acta Crystallographica, Section E'
_journal_year     2014
_journal_volume     70
_journal_issue      3
_journal_page_first     o356
_journal_page_last     o356
_journal_paper_category     QO
_journal_paper_doi     10.1107/S1600536814003936
_journal_coeditor_code     HG5385
_publ_contact_author_name
;
Mustafa R. Albayati
;
_publ_contact_author_address
;
Kirkuk University,
College of Science,
Department of Chemistry,
Kirkuk,
Iraq
;
_publ_contact_author_email     'shaabankamel@yahoo.com'
_publ_contact_author_fax     ?
_publ_contact_author_phone     ?
_publ_section_title
;\
<i>N</i>'-[(<i>E</i>)-(Furan-2-yl)methylidene]-2-[4-(2-methylpropyl)phenyl]\
propanohydrazide
;
loop_
    _publ_author_name
    _publ_author_address
    'Akkurt, Mehmet'
;
Department of Physics,
Faculty of Sciences,
Erciyes University,
38039 Kayseri,
Turkey
;
    'Mohamed, Shaaban K.'
;
Chemistry and Environmental Division,
Manchester Metropolitan University,
Manchester M1 5GD,
England
Chemistry Department,
Faculty of Science,
Minia University,
61519 El-Minia,
Egypt
;
    'Joel T. Mague'
;
Department of Chemistry,
Tulane University,
New Orleans,
LA 70118,
USA
;
    'Mustafa R. Albayati'
;
Kirkuk University,
College of Science,
Department of Chemistry,
Kirkuk,
Iraq
;
    'Sabry H. H. Younes'
;
Department of Chemistry,
Faculty of Science,
Sohag University,
82524 Sohag,
Egypt
;
data_I
_database_code_depnum_ccdc_archive 'CCDC 987953'
_chemical_name_systematic
;\
<i>N</i>'-[(<i>E</i>)-(Furan-2-yl)methylidene]-\
2-[4-(2-methylpropyl)phenyl]propanohydrazide
;
_chemical_name_common     ?
_chemical_formula_moiety     'C18 H22 N2 O2'
_chemical_formula_sum     'C18 H22 N2 O2'
_chemical_formula_structural     ?
_chemical_formula_iupac     'C18 H22 N2 O2'
_chemical_formula_weight     298.38
_chemical_melting_point     ?
_symmetry_cell_setting     orthorhombic
_symmetry_space_group_name_H-M     'P b c a'
_symmetry_space_group_name_Hall     '-P 2ac 2ab'
loop_
    _symmetry_equiv_pos_site_id
    _symmetry_equiv_pos_as_xyz
    1 x,y,z
    2 1/2-x,-y,1/2+z
    3 1/2+x,1/2-y,-z
    4 -x,1/2+y,1/2-z
    5 -x,-y,-z
    6 1/2+x,y,1/2-z
    7 1/2-x,1/2+y,z
    8 x,1/2-y,1/2+z
_cell_length_a     11.714(3)
_cell_length_b     8.430(2)
_cell_length_c     33.872(8)
_cell_angle_alpha     90
_cell_angle_beta     90
_cell_angle_gamma     90
_cell_volume     3344.8(14)
_cell_formula_units_Z     8
_cell_measurement_reflns_used     9972
_cell_measurement_theta_min     2.4052
_cell_measurement_theta_max     28.1885
_cell_measurement_temperature     150(2)
_exptl_crystal_description     slab
_exptl_crystal_colour     'clear orange'
_exptl_crystal_size_max     0.190
_exptl_crystal_size_mid     0.170
_exptl_crystal_size_min     0.080
_exptl_crystal_size_rad     ?
_exptl_crystal_density_diffrn     1.185
_exptl_crystal_density_meas     ?
_exptl_crystal_density_method     'Not Measured'
_exptl_crystal_F_000     1280
_exptl_absorpt_coefficient_mu     0.078
_exptl_absorpt_correction_type     multi-scan
_exptl_absorpt_process_details     '(<i>SADABS</i>; Bruker, 2013)'
_exptl_absorpt_correction_T_min     0.52
_exptl_absorpt_correction_T_max     0.99
_exptl_special_details
;
;
_diffrn_ambient_temperature     150(2)
_diffrn_radiation_type     MoK\a
_diffrn_radiation_wavelength     0.71073
_diffrn_radiation_monochromator     graphite
_diffrn_measurement_device_type     'Bruker SMART APEX CCD'
_diffrn_measurement_method     '\f and \w scans'
_diffrn_detector_area_resol_mean     8.3660
_diffrn_reflns_number     55300
_diffrn_reflns_av_R_equivalents     0.1543
_diffrn_reflns_av_sigmaI/netI     0.0636
_diffrn_reflns_theta_min     2.11
_diffrn_reflns_theta_max     28.43
_diffrn_reflns_theta_full     25.24
_diffrn_measured_fraction_theta_max     0.990
_diffrn_measured_fraction_theta_full     1.000
_diffrn_reflns_limit_h_min     -15
_diffrn_reflns_limit_h_max     15
_diffrn_reflns_limit_k_min     -11
_diffrn_reflns_limit_k_max     11
_diffrn_reflns_limit_l_min     -45
_diffrn_reflns_limit_l_max     45
_diffrn_reflns_reduction_process
;
;
_refine_special_details
;
Refinement on <i>F</i>^2^ for ALL reflections except those flagged by the user
for potential systematic errors. Weighted <i>R</i>-factors <i>wR</i> and all
goodnesses of fit <i>S</i> are based on <i>F</i>^2^, conventional
<i>R</i>-factors <i>R</i> are based on <i>F</i>, with <i>F</i> set to zero for
negative <i>F</i>^2^. The observed criterion of <i>F</i>^2^ > \s(<i>F</i>^2^)
is used only for calculating -<i>R</i>-factor-obs <i>etc</i>. and is not
relevant to the choice of reflections for refinement. <i>R</i>-factors based
on <i>F</i>^2^ are statistically about twice as large as those based on
<i>F</i>, and <i>R</i>-factors based on ALL data will be even larger.
;
_reflns_number_total     4178
_reflns_number_gt     2562
_reflns_threshold_expression     I>2\s(I)
_refine_ls_structure_factor_coef     Fsqd
_refine_ls_matrix_type     full
_refine_ls_R_factor_all     0.1219
_refine_ls_R_factor_gt     0.0769
_refine_ls_wR_factor_gt     0.2012
_refine_ls_wR_factor_ref     0.2476
_refine_ls_goodness_of_fit_ref     1.012
_refine_ls_restrained_S_all     1.012
_refine_ls_number_reflns     4178
_refine_ls_number_parameters     203
_refine_ls_number_restraints     0
_refine_ls_number_constraints     ?
_refine_ls_hydrogen_treatment     mixed
_refine_ls_weighting_scheme     calc
_refine_ls_weighting_details
              'w=1/[\s^2^(Fo^2^)+(0.1555P)^2^+0.1359P] where P=(Fo^2^+2Fc^2^)/3'
_atom_sites_solution_hydrogens     mixed
_atom_sites_solution_primary     ?
_atom_sites_solution_secondary     ?
_refine_ls_shift/su_max     0.000
_refine_ls_shift/su_mean     0.000
_refine_diff_density_max     0.367
_refine_diff_density_min     -0.385
_refine_ls_extinction_method     'none'
_refine_ls_abs_structure_details     ?
_refine_ls_abs_structure_Flack     .
loop_
    _atom_type_symbol
    _atom_type_description
    _atom_type_scat_dispersion_real
    _atom_type_scat_dispersion_imag
    _atom_type_scat_source
    C C 0.0033 0.0016 ' International Tables Vol C Tables 4.2.6.8 and 6.1.1.4'
    H H 0.0000 0.0000 ' International Tables Vol C Tables 4.2.6.8 and 6.1.1.4'
    N N 0.0061 0.0033 ' International Tables Vol C Tables 4.2.6.8 and 6.1.1.4'
    O O 0.0106 0.0060 ' International Tables Vol C Tables 4.2.6.8 and 6.1.1.4'
_computing_data_collection     '<i>APEX2</i> (Bruker, 2013)'
_computing_cell_refinement     '<i>SAINT</i> (Bruker, 2013)'
_computing_data_reduction     '<i>SAINT</i> (Bruker, 2013)'
_computing_structure_solution     '<i>SHELXS2013</i> (Sheldrick, 2008)'
_computing_structure_refinement     '<i>SHELXL2013</i> (Sheldrick, 2008)'
_computing_molecular_graphics     '<i>ORTEP-3 for Windows</i> (Farrugia, 2012)'
_computing_publication_material     '<i>PLATON</i> (Spek, 2009)'
loop_
    _atom_site_type_symbol
    _atom_site_label
    _atom_site_fract_x
    _atom_site_fract_y
    _atom_site_fract_z
    _atom_site_U_iso_or_equiv
    _atom_site_thermal_displace_type
    _atom_site_calc_flag
    _atom_site_refinement_flags
    _atom_site_occupancy
    _atom_site_disorder_assembly
    _atom_site_disorder_group
    O O1 0.99800(14) -0.2805(2) 0.01925(5) 0.0464(6) Uani d . 1.000 . .
    O O2 0.64262(13) -0.22818(19) 0.10344(5) 0.0397(5) Uani d . 1.000 . .
    N N1 0.84096(15) -0.1275(2) 0.06902(5) 0.0328(6) Uani d . 1.000 . .
    N N2 0.76667(16) -0.0292(2) 0.08961(5) 0.0330(6) Uani d . 1.000 . .
    C C1 1.0961(2) -0.3228(4) -0.00048(8) 0.0540(10) Uani d . 1.000 . .
    C C2 1.1779(2) -0.2161(4) 0.00466(8) 0.0512(9) Uani d . 1.000 . .
    C C3 1.1314(2) -0.0958(3) 0.02921(7) 0.0448(8) Uani d . 1.000 . .
    C C4 1.0227(2) -0.1395(3) 0.03736(6) 0.0360(7) Uani d . 1.000 . .
    C C5 0.93628(19) -0.0609(3) 0.06022(6) 0.0332(7) Uani d . 1.000 . .
    C C6 0.67103(19) -0.0885(3) 0.10569(6) 0.0324(7) Uani d . 1.000 . .
    C C7 0.59945(19) 0.0323(3) 0.12793(7) 0.0360(7) Uani d . 1.000 . .
    C C8 0.4770(2) 0.0268(4) 0.11260(8) 0.0483(9) Uani d . 1.000 . .
    C C9 0.6096(2) -0.0021(3) 0.17205(7) 0.0350(7) Uani d . 1.000 . .
    C C10 0.5416(2) -0.1140(3) 0.19069(7) 0.0433(8) Uani d . 1.000 . .
    C C11 0.5583(2) -0.1527(3) 0.23008(7) 0.0450(8) Uani d . 1.000 . .
    C C12 0.6440(2) -0.0800(3) 0.25206(7) 0.0388(7) Uani d . 1.000 . .
    C C13 0.7101(2) 0.0338(3) 0.23343(7) 0.0435(8) Uani d . 1.000 . .
    C C14 0.6929(2) 0.0729(3) 0.19408(7) 0.0415(8) Uani d . 1.000 . .
    C C15 0.6661(2) -0.1200(3) 0.29488(7) 0.0468(9) Uani d . 1.000 . .
    C C16 0.6095(2) -0.0036(3) 0.32356(7) 0.0412(8) Uani d . 1.000 . .
    C C17 0.4816(2) -0.0285(3) 0.32544(8) 0.0480(9) Uani d . 1.000 . .
    C C18 0.6609(3) -0.0161(5) 0.36474(9) 0.0651(13) Uani d . 1.000 . .
    H H1 1.10420 -0.41640 -0.01580 0.0650 Uiso c RU 1.000 . .
    H H2 1.25290 -0.21940 -0.00600 0.0610 Uiso c RU 1.000 . .
    H H2N 0.786(2) 0.081(3) 0.0917(7) 0.037(7) Uiso d . 1.000 . .
    H H3 1.16920 -0.00290 0.03820 0.0540 Uiso c RU 1.000 . .
    H H5 0.95010 0.04420 0.06920 0.0400 Uiso c RU 1.000 . .
    H H7 0.63120 0.14040 0.12270 0.0430 Uiso c RU 1.000 . .
    H H8A 0.43080 0.10540 0.12670 0.0720 Uiso c RU 1.000 . .
    H H8B 0.44520 -0.07930 0.11700 0.0720 Uiso c RU 1.000 . .
    H H8C 0.47640 0.05080 0.08430 0.0720 Uiso c RU 1.000 . .
    H H10 0.48250 -0.16510 0.17620 0.0520 Uiso c RU 1.000 . .
    H H11 0.51070 -0.22980 0.24220 0.0540 Uiso c RU 1.000 . .
    H H13 0.76840 0.08630 0.24790 0.0520 Uiso c RU 1.000 . .
    H H14 0.73910 0.15210 0.18210 0.0500 Uiso c RU 1.000 . .
    H H15A 0.74950 -0.12020 0.29960 0.0560 Uiso c RU 1.000 . .
    H H15B 0.63720 -0.22830 0.30030 0.0560 Uiso c RU 1.000 . .
    H H16 0.62380 0.10630 0.31360 0.0490 Uiso c RU 1.000 . .
    H H17A 0.44920 -0.01880 0.29890 0.0720 Uiso c RU 1.000 . .
    H H17B 0.44750 0.05170 0.34270 0.0720 Uiso c RU 1.000 . .
    H H17C 0.46540 -0.13450 0.33590 0.0720 Uiso c RU 1.000 . .
    H H18A 0.74360 0.00020 0.36320 0.0970 Uiso c RU 1.000 . .
    H H18B 0.64510 -0.12160 0.37560 0.0970 Uiso c RU 1.000 . .
    H H18C 0.62710 0.06490 0.38180 0.0970 Uiso c RU 1.000 . .
loop_
    _atom_site_aniso_label
    _atom_site_aniso_U_11
    _atom_site_aniso_U_22
    _atom_site_aniso_U_33
    _atom_site_aniso_U_12
    _atom_site_aniso_U_13
    _atom_site_aniso_U_23
    O1 0.0561(11) 0.0513(11) 0.0318(9) 0.0040(8) 0.0054(7) -0.0101(8)
    O2 0.0468(9) 0.0360(10) 0.0364(9) -0.0030(7) 0.0081(7) -0.0032(7)
    N1 0.0397(10) 0.0379(11) 0.0209(9) 0.0040(8) 0.0003(7) -0.0038(7)
    N2 0.0397(11) 0.0316(11) 0.0277(9) 0.0017(8) 0.0035(7) -0.0046(7)
    C1 0.0674(18) 0.0610(18) 0.0335(13) 0.0139(15) 0.0133(12) -0.0083(12)
    C2 0.0536(15) 0.0672(19) 0.0327(13) 0.0138(14) 0.0121(11) 0.0043(12)
    C3 0.0488(14) 0.0530(15) 0.0326(13) 0.0032(12) 0.0078(10) 0.0013(11)
    C4 0.0460(13) 0.0406(13) 0.0213(10) 0.0040(10) 0.0015(9) 0.0011(9)
    C5 0.0415(12) 0.0381(13) 0.0199(10) 0.0033(10) -0.0014(8) -0.0021(8)
    C6 0.0395(12) 0.0347(13) 0.0230(10) 0.0029(9) -0.0005(8) 0.0003(8)
    C7 0.0403(12) 0.0346(12) 0.0332(12) 0.0030(10) 0.0062(9) 0.0006(9)
    C8 0.0463(15) 0.0582(17) 0.0403(14) 0.0085(12) 0.0037(11) 0.0045(12)
    C9 0.0401(13) 0.0350(12) 0.0300(11) 0.0033(9) 0.0082(9) -0.0035(9)
    C10 0.0500(14) 0.0441(14) 0.0358(13) -0.0087(11) 0.0040(10) -0.0021(10)
    C11 0.0578(15) 0.0421(14) 0.0351(13) -0.0074(12) 0.0088(11) 0.0005(10)
    C12 0.0461(13) 0.0403(13) 0.0299(12) 0.0091(10) 0.0073(9) -0.0022(10)
    C13 0.0419(13) 0.0541(16) 0.0345(12) -0.0024(11) 0.0032(10) -0.0066(11)
    C14 0.0409(13) 0.0454(14) 0.0381(13) -0.0062(10) 0.0074(10) -0.0017(10)
    C15 0.0509(15) 0.0574(17) 0.0320(13) 0.0134(12) 0.0038(10) 0.0020(11)
    C16 0.0483(14) 0.0474(15) 0.0280(12) -0.0007(11) 0.0033(10) -0.0024(10)
    C17 0.0485(15) 0.0580(17) 0.0376(14) 0.0012(12) 0.0062(11) -0.0019(11)
    C18 0.0608(18) 0.100(3) 0.0345(15) -0.0053(17) -0.0013(13) -0.0077(14)
_geom_special_details
;
Bond distances, angles <i>etc</i>. have been calculated using the rounded
fractional coordinates. All su's are estimated from the variances of the
(full) variance-covariance matrix. The cell e.s.d.'s are taken into account in
the estimation of distances, angles and torsion angles
;
loop_
    _geom_bond_atom_site_label_1
    _geom_bond_atom_site_label_2
    _geom_bond_site_symmetry_1
    _geom_bond_site_symmetry_2
    _geom_bond_distance
    _geom_bond_publ_flag
    O1 C1 . . 1.376(3) no
    O1 C4 . . 1.369(3) no
    O2 C6 . . 1.226(3) no
    N1 N2 . . 1.389(2) no
    N1 C5 . . 1.285(3) no
    N2 C6 . . 1.342(3) no
    N2 H2N . . 0.96(3) no
    C1 C2 . . 1.326(4) no
    C2 C3 . . 1.420(4) no
    C3 C4 . . 1.354(3) no
    C4 C5 . . 1.437(3) no
    C6 C7 . . 1.519(3) no
    C7 C8 . . 1.526(3) no
    C7 C9 . . 1.527(3) no
    C9 C14 . . 1.382(3) no
    C9 C10 . . 1.387(3) no
    C10 C11 . . 1.387(3) no
    C11 C12 . . 1.392(3) no
    C12 C15 . . 1.511(3) no
    C12 C13 . . 1.385(3) no
    C13 C14 . . 1.388(3) no
    C15 C16 . . 1.532(3) no
    C16 C17 . . 1.514(3) no
    C16 C18 . . 1.523(4) no
    C1 H1 . . 0.9500 no
    C2 H2 . . 0.9500 no
    C3 H3 . . 0.9500 no
    C5 H5 . . 0.9500 no
    C7 H7 . . 1.0000 no
    C8 H8A . . 0.9800 no
    C8 H8B . . 0.9800 no
    C8 H8C . . 0.9800 no
    C10 H10 . . 0.9500 no
    C11 H11 . . 0.9500 no
    C13 H13 . . 0.9500 no
    C14 H14 . . 0.9500 no
    C15 H15A . . 0.9900 no
    C15 H15B . . 0.9900 no
    C16 H16 . . 1.0000 no
    C17 H17A . . 0.9800 no
    C17 H17B . . 0.9800 no
    C17 H17C . . 0.9800 no
    C18 H18A . . 0.9800 no
    C18 H18B . . 0.9800 no
    C18 H18C . . 0.9800 no
loop_
    _geom_angle_atom_site_label_1
    _geom_angle_atom_site_label_2
    _geom_angle_atom_site_label_3
    _geom_angle_site_symmetry_1
    _geom_angle_site_symmetry_2
    _geom_angle_site_symmetry_3
    _geom_angle
    _geom_angle_publ_flag
    C1 O1 C4 . . . 105.4(2) no
    N2 N1 C5 . . . 113.59(18) no
    N1 N2 C6 . . . 120.29(18) no
    C6 N2 H2N . . . 121.9(14) no
    N1 N2 H2N . . . 117.8(14) no
    O1 C1 C2 . . . 111.3(3) no
    C1 C2 C3 . . . 106.5(2) no
    C2 C3 C4 . . . 106.6(2) no
    O1 C4 C5 . . . 119.6(2) no
    O1 C4 C3 . . . 110.1(2) no
    C3 C4 C5 . . . 130.3(2) no
    N1 C5 C4 . . . 122.4(2) no
    O2 C6 C7 . . . 121.7(2) no
    O2 C6 N2 . . . 124.0(2) no
    N2 C6 C7 . . . 114.4(2) no
    C6 C7 C9 . . . 108.36(19) no
    C6 C7 C8 . . . 109.3(2) no
    C8 C7 C9 . . . 113.6(2) no
    C10 C9 C14 . . . 118.1(2) no
    C7 C9 C14 . . . 119.8(2) no
    C7 C9 C10 . . . 122.0(2) no
    C9 C10 C11 . . . 121.1(2) no
    C10 C11 C12 . . . 120.8(2) no
    C11 C12 C15 . . . 122.6(2) no
    C11 C12 C13 . . . 117.7(2) no
    C13 C12 C15 . . . 119.7(2) no
    C12 C13 C14 . . . 121.4(2) no
    C9 C14 C13 . . . 120.8(2) no
    C12 C15 C16 . . . 113.1(2) no
    C17 C16 C18 . . . 110.1(2) no
    C15 C16 C17 . . . 111.5(2) no
    C15 C16 C18 . . . 111.4(2) no
    O1 C1 H1 . . . 124.00 no
    C2 C1 H1 . . . 124.00 no
    C1 C2 H2 . . . 127.00 no
    C3 C2 H2 . . . 127.00 no
    C2 C3 H3 . . . 127.00 no
    C4 C3 H3 . . . 127.00 no
    N1 C5 H5 . . . 119.00 no
    C4 C5 H5 . . . 119.00 no
    C6 C7 H7 . . . 109.00 no
    C8 C7 H7 . . . 108.00 no
    C9 C7 H7 . . . 109.00 no
    C7 C8 H8A . . . 109.00 no
    C7 C8 H8B . . . 109.00 no
    C7 C8 H8C . . . 109.00 no
    H8A C8 H8B . . . 109.00 no
    H8A C8 H8C . . . 109.00 no
    H8B C8 H8C . . . 110.00 no
    C9 C10 H10 . . . 119.00 no
    C11 C10 H10 . . . 119.00 no
    C10 C11 H11 . . . 120.00 no
    C12 C11 H11 . . . 120.00 no
    C12 C13 H13 . . . 119.00 no
    C14 C13 H13 . . . 119.00 no
    C9 C14 H14 . . . 120.00 no
    C13 C14 H14 . . . 120.00 no
    C12 C15 H15A . . . 109.00 no
    C12 C15 H15B . . . 109.00 no
    C16 C15 H15A . . . 109.00 no
    C16 C15 H15B . . . 109.00 no
    H15A C15 H15B . . . 108.00 no
    C15 C16 H16 . . . 108.00 no
    C17 C16 H16 . . . 108.00 no
    C18 C16 H16 . . . 108.00 no
    C16 C17 H17A . . . 109.00 no
    C16 C17 H17B . . . 109.00 no
    C16 C17 H17C . . . 109.00 no
    H17A C17 H17B . . . 109.00 no
    H17A C17 H17C . . . 109.00 no
    H17B C17 H17C . . . 110.00 no
    C16 C18 H18A . . . 109.00 no
    C16 C18 H18B . . . 109.00 no
    C16 C18 H18C . . . 109.00 no
    H18A C18 H18B . . . 110.00 no
    H18A C18 H18C . . . 109.00 no
    H18B C18 H18C . . . 110.00 no
loop_
    _geom_torsion_atom_site_label_1
    _geom_torsion_atom_site_label_2
    _geom_torsion_atom_site_label_3
    _geom_torsion_atom_site_label_4
    _geom_torsion_site_symmetry_1
    _geom_torsion_site_symmetry_2
    _geom_torsion_site_symmetry_3
    _geom_torsion_site_symmetry_4
    _geom_torsion
    _geom_torsion_publ_flag
    C1 O1 C4 C5 . . . . 179.0(2) no
    C4 O1 C1 C2 . . . . 0.0(3) no
    C1 O1 C4 C3 . . . . 0.1(3) no
    C5 N1 N2 C6 . . . . -170.46(19) no
    N2 N1 C5 C4 . . . . -176.99(19) no
    N1 N2 C6 C7 . . . . 178.89(17) no
    N1 N2 C6 O2 . . . . -0.3(3) no
    O1 C1 C2 C3 . . . . -0.1(3) no
    C1 C2 C3 C4 . . . . 0.1(3) no
    C2 C3 C4 O1 . . . . -0.1(3) no
    C2 C3 C4 C5 . . . . -178.9(2) no
    O1 C4 C5 N1 . . . . 9.8(3) no
    C3 C4 C5 N1 . . . . -171.5(2) no
    O2 C6 C7 C8 . . . . -53.5(3) no
    O2 C6 C7 C9 . . . . 70.8(3) no
    N2 C6 C7 C8 . . . . 127.4(2) no
    N2 C6 C7 C9 . . . . -108.4(2) no
    C6 C7 C9 C10 . . . . -84.3(3) no
    C6 C7 C9 C14 . . . . 92.0(3) no
    C8 C7 C9 C10 . . . . 37.3(3) no
    C8 C7 C9 C14 . . . . -146.4(2) no
    C7 C9 C10 C11 . . . . 174.8(2) no
    C14 C9 C10 C11 . . . . -1.6(4) no
    C7 C9 C14 C13 . . . . -174.5(2) no
    C10 C9 C14 C13 . . . . 1.9(4) no
    C9 C10 C11 C12 . . . . 0.0(4) no
    C10 C11 C12 C13 . . . . 1.2(4) no
    C10 C11 C12 C15 . . . . -179.2(2) no
    C11 C12 C13 C14 . . . . -0.9(4) no
    C15 C12 C13 C14 . . . . 179.5(2) no
    C11 C12 C15 C16 . . . . -97.3(3) no
    C13 C12 C15 C16 . . . . 82.3(3) no
    C12 C13 C14 C9 . . . . -0.7(4) no
    C12 C15 C16 C17 . . . . 73.6(3) no
    C12 C15 C16 C18 . . . . -163.0(2) no
loop_
    _geom_hbond_atom_site_label_D
    _geom_hbond_atom_site_label_H
    _geom_hbond_atom_site_label_A
    _geom_hbond_site_symmetry_A
    _geom_hbond_distance_DH
    _geom_hbond_distance_HA
    _geom_hbond_distance_DA
    _geom_hbond_angle_DHA
    _geom_hbond_publ_flag
    N2 H2N O2 7_655 0.96(3) 1.86(2) 2.791(2) 164(2) yes
    C5 H5 O2 7_655 0.95 2.49 3.296(3) 142 yes
_iucr_refine_instructions_details
;
TITL K-6 in Pbca
CELL  0.71073  11.7138   8.4301  33.8718   90.000   90.000   90.000
ZERR     8.00   0.0029   0.0021   0.0083    0.000    0.000    0.000
LATT   1
SYMM  1/2 - X, - Y, 1/2 + Z
SYMM  1/2 + X, 1/2 - Y, - Z
SYMM  - X, 1/2 + Y, 1/2 - Z
SFAC  C    H    N    O
UNIT  144  176  16   16
MERG   2
FMAP   2
PLAN   5
SIZE   0.08   0.17   0.19
ACTA
BOND
BOND   $H
CONF
LIST   4
L.S.   33
TEMP  -123.00
WGHT    0.155500    0.135900
FVAR       0.13881
C1    1    1.096111   -0.322760   -0.000482    11.00000    0.06735    0.06105 =
         0.03354   -0.00830    0.01329    0.01394
AFIX  43
H1    2    1.104185   -0.416421   -0.015827    11.00000   -1.20000
AFIX   0
C2    1    1.177885   -0.216051    0.004662    11.00000    0.05356    0.06723 =
         0.03273    0.00428    0.01214    0.01379
AFIX  43
H2    2    1.252869   -0.219387   -0.005991    11.00000   -1.20000
AFIX   0
C3    1    1.131432   -0.095827    0.029211    11.00000    0.04883    0.05296 =
         0.03256    0.00126    0.00777    0.00317
AFIX  43
H3    2    1.169231   -0.002859    0.038176    11.00000   -1.20000
AFIX   0
C4    1    1.022715   -0.139530    0.037356    11.00000    0.04597    0.04059 =
         0.02135    0.00115    0.00154    0.00403
C5    1    0.936282   -0.060883    0.060222    11.00000    0.04146    0.03814 =
         0.01991   -0.00208   -0.00144    0.00332
AFIX  43
H5    2    0.950120    0.044187    0.069161    11.00000   -1.20000
AFIX   0
C6    1    0.671027   -0.088536    0.105685    11.00000    0.03952    0.03467 =
         0.02295    0.00029   -0.00048    0.00288
C7    1    0.599449    0.032303    0.127929    11.00000    0.04034    0.03460 =
         0.03322    0.00065    0.00617    0.00298
AFIX  13
H7    2    0.631249    0.140365    0.122700    11.00000   -1.20000
AFIX   0
C8    1    0.477008    0.026821    0.112598    11.00000    0.04625    0.05821 =
         0.04026    0.00452    0.00369    0.00846
AFIX  33
H8A   2    0.430759    0.105423    0.126690    11.00000   -1.50000
H8B   2    0.445217   -0.079263    0.116971    11.00000   -1.50000
H8C   2    0.476420    0.050784    0.084287    11.00000   -1.50000
AFIX   0
C9    1    0.609563   -0.002080    0.172046    11.00000    0.04011    0.03504 =
         0.02998   -0.00350    0.00822    0.00332
C10   1    0.541563   -0.114023    0.190693    11.00000    0.05004    0.04414 =
         0.03584   -0.00215    0.00403   -0.00866
AFIX  43
H10   2    0.482539   -0.165061    0.176249    11.00000   -1.20000
AFIX   0
C11   1    0.558288   -0.152706    0.230075    11.00000    0.05776    0.04214 =
         0.03506    0.00048    0.00875   -0.00736
AFIX  43
H11   2    0.510660   -0.229825    0.242197    11.00000   -1.20000
AFIX   0
C12   1    0.643954   -0.079987    0.252061    11.00000    0.04608    0.04028 =
         0.02991   -0.00223    0.00730    0.00908
C13   1    0.710053    0.033846    0.233433    11.00000    0.04187    0.05411 =
         0.03448   -0.00657    0.00319   -0.00244
AFIX  43
H13   2    0.768351    0.086318    0.247911    11.00000   -1.20000
AFIX   0
C14   1    0.692946    0.072883    0.194083    11.00000    0.04089    0.04544 =
         0.03810   -0.00169    0.00736   -0.00617
AFIX  43
H14   2    0.739119    0.152123    0.182137    11.00000   -1.20000
AFIX   0
C15   1    0.666094   -0.120043    0.294883    11.00000    0.05094    0.05741 =
         0.03198    0.00204    0.00383    0.01345
AFIX  23
H15A  2    0.749492   -0.120249    0.299620    11.00000   -1.20000
H15B  2    0.637237   -0.228252    0.300303    11.00000   -1.20000
AFIX   0
C16   1    0.609530   -0.003602    0.323563    11.00000    0.04831    0.04742 =
         0.02798   -0.00237    0.00328   -0.00065
AFIX  13
H16   2    0.623770    0.106292    0.313598    11.00000   -1.20000
AFIX   0
C17   1    0.481645   -0.028464    0.325438    11.00000    0.04855    0.05802 =
         0.03759   -0.00195    0.00619    0.00123
AFIX  33
H17A  2    0.449229   -0.018769    0.298875    11.00000   -1.50000
H17B  2    0.447507    0.051736    0.342738    11.00000   -1.50000
H17C  2    0.465418   -0.134453    0.335915    11.00000   -1.50000
AFIX   0
C18   1    0.660917   -0.016126    0.364738    11.00000    0.06081    0.09959 =
         0.03447   -0.00768   -0.00133   -0.00533
AFIX  33
H18A  2    0.743638    0.000171    0.363228    11.00000   -1.50000
H18B  2    0.645133   -0.121555    0.375637    11.00000   -1.50000
H18C  2    0.627052    0.064948    0.381850    11.00000   -1.50000
AFIX   0
N1    3    0.840964   -0.127476    0.069021    11.00000    0.03968    0.03787 =
         0.02086   -0.00384    0.00033    0.00397
N2    3    0.766669   -0.029163    0.089611    11.00000    0.03971    0.03161 =
         0.02767   -0.00455    0.00353    0.00173
H2N   2    0.786021    0.081042    0.091715    11.00000    0.03721
O1    4    0.997999   -0.280487    0.019255    11.00000    0.05606    0.05127 =
         0.03179   -0.01012    0.00539    0.00397
O2    4    0.642618   -0.228178    0.103445    11.00000    0.04675    0.03600 =
         0.03635   -0.00318    0.00808   -0.00302
HKLF 4
REM  K-6 in Pbca
REM R1 =  0.0769 for    2562 Fo > 4sig(Fo)  and  0.1219 for all    4178 data
REM    203 parameters refined using      0 restraints
END
WGHT      0.1546      0.1529
REM Highest difference peak  0.367,  deepest hole -0.385,  1-sigma level  0.081
Q1    1   0.7218 -0.2505  0.1021  11.00000  0.05    0.37
Q2    1   0.5627 -0.2144  0.1030  11.00000  0.05    0.35
Q3    1   0.5674 -0.1565  0.1073  11.00000  0.05    0.33
Q4    1   0.6329 -0.3328  0.1008  11.00000  0.05    0.33
Q5    1   0.8373 -0.2352  0.0691  11.00000  0.05    0.28
;
