# Supplementary material for: N′-[(E)-(Furan-2-yl)methyl­idene]-2-[4-(2-methyl­prop­yl)phen­yl]propano­hydrazide
Source: Acta Crystallogr Sect E Struct Rep Online. 2014 Feb 26;70(Pt 3):o356. doi: 10.1107/S1600536814003936 (PMC3998455; doi:10.1107/S1600536814003936)
Supplement: Supplementary file 2 [file e-70-0o356-Isup2.hkl]

#
# h,k,l, Fc-squared, Fo-squared, sigma(Fo-squared), status flag
#
data_I
_shelx_title ' K-6 in Pbca'
_shelx_refln_list_code          4
_shelx_F_calc_maximum      242.70
_exptl_crystal_F_000      1280.00
_reflns_d_resolution_high  0.7464

loop_
 _space_group_symop_operation_xyz
 'x, y, z'
 '-x+1/2, -y, z+1/2'
 'x+1/2, -y+1/2, -z'
 '-x, y+1/2, -z+1/2'
 '-x, -y, -z'
 'x-1/2, y, -z-1/2'
 '-x-1/2, y-1/2, z'
 'x, -y-1/2, z-1/2'

_cell_length_a    11.7138
_cell_length_b     8.4301
_cell_length_c    33.8718
_cell_angle_alpha  90.000
_cell_angle_beta   90.000
_cell_angle_gamma  90.000

_shelx_F_squared_multiplier     1.000

loop_
 _refln_index_h
 _refln_index_k
 _refln_index_l
 _refln_F_squared_calc
 _refln_F_squared_meas
 _refln_F_squared_sigma
 _refln_observed_status
   2   0   0       5447.12       4256.23       266.58 o
   4   0   0       3854.25       3412.86       209.44 o
   6   0   0      10167.29       9785.00       534.10 o
   8   0   0        835.42        801.62        49.73 o
  10   0   0         74.68        157.95        29.93 o
  12   0   0         69.90         65.93        25.00 o
  14   0   0         27.11         41.48        25.13 o
   2   1   0      32488.84      26968.85      1169.01 o
   4   1   0          7.43          6.09         2.31 o
   6   1   0        309.43        273.83        13.53 o
   8   1   0       1540.48       1569.57        76.83 o
  10   1   0          9.38         -4.12         9.91 o
  12   1   0          3.71         -6.40        12.43 o
  14   1   0          0.73         16.86        14.86 o
   0   2   0      58903.12      46895.23      2137.59 o
   2   2   0       1354.93        985.78        41.60 o
   4   2   0         55.66         59.65         5.38 o
   6   2   0       2306.24       2168.57        86.41 o
   8   2   0          5.76         -2.17         7.34 o
  10   2   0        132.07        139.89        22.81 o
  12   2   0        109.81        198.52        30.88 o
  14   2   0        110.52        168.17        29.36 o
   2   3   0        471.01        475.23        18.02 o
   4   3   0        700.94        787.26        28.53 o
   6   3   0         13.79         13.86         4.99 o
   8   3   0       1042.49        959.12        61.35 o
  10   3   0         45.76         35.18        17.19 o
  12   3   0         11.17          1.40        17.00 o
  14   3   0          5.32        -16.75        19.70 o
   0   4   0       1903.49       1709.60        72.23 o
   2   4   0          0.05          2.10         3.95 o
   4   4   0        193.19        185.57        11.06 o
   6   4   0        324.06        313.63        18.67 o
   8   4   0       1578.98       1696.30       102.70 o
  10   4   0        967.33       1104.88        80.37 o
  12   4   0          1.07          4.88        23.37 o
  14   4   0          0.28          5.18        21.41 o
   2   5   0         32.39         23.94         4.71 o
   4   5   0       2249.14       2156.45        92.68 o
   6   5   0       2446.78       2508.49       108.20 o
   8   5   0       1099.23       1240.34        69.94 o
  10   5   0         28.87         22.48        21.90 o
  12   5   0         20.27         21.79        27.30 o
   0   6   0         23.65         32.23         8.17 o
   2   6   0        587.09        578.56        26.64 o
   4   6   0        169.14        176.74        16.80 o
   6   6   0       1543.78       1795.02        85.57 o
   8   6   0        119.43        162.32        18.91 o
  10   6   0        255.16        319.84        77.71 o
  12   6   0          3.10        -20.64        20.64 o
   2   7   0        880.41        984.49        44.50 o
   4   7   0        108.57        106.75        15.70 o
   6   7   0         62.46         53.71        13.50 o
   8   7   0          2.67         -3.24        16.37 o
  10   7   0        110.66        107.60        47.87 o
  12   7   0         17.86         45.05        27.18 o
   0   8   0        595.14        781.42        84.20 o
   2   8   0         52.27         45.52        19.63 o
   4   8   0         88.17        122.64        21.61 o
   6   8   0         92.59        138.17        20.40 o
   8   8   0        156.82        236.57        34.48 o
  10   8   0         37.01         56.18        20.21 o
   2   9   0        172.27        214.18        34.44 o
   4   9   0        258.92        312.54        61.20 o
   6   9   0         74.33         58.00        20.91 o
   8   9   0         55.84         69.00        19.40 o
   0  10   0          8.78        -23.35        43.59 o
   2  10   0         23.19         35.58        22.80 o
   4  10   0        171.97        198.35        39.63 o
   6  10   0         21.57         39.09        36.00 o
   2  11   0          4.33         12.61        23.23 o
   1   1   1        941.91        703.00        21.30 o
   2   1   1      52442.10      45277.42      1262.36 o
   3   1   1       2614.96       2260.54        55.32 o
   4   1   1       5039.93       4329.67       113.20 o
   5   1   1        437.61        387.15        12.22 o
   6   1   1       1738.35       1676.14        49.83 o
   7   1   1         69.18         90.94         5.98 o
   8   1   1        126.04        107.88         8.50 o
   9   1   1        159.20        160.57        12.88 o
  10   1   1         54.61         68.27        10.41 o
  11   1   1        386.04        512.37        27.29 o
  12   1   1         74.64         56.91        11.45 o
  13   1   1        152.62        256.15        23.79 o
  14   1   1         73.74        111.74        20.91 o
  15   1   1          4.70          9.20        12.24 o
   0   2   1      26382.10      22106.66       688.25 o
   1   2   1        746.41        545.47        14.74 o
   2   2   1       2498.55       1938.88        58.42 o
   3   2   1        923.59        694.24        19.21 o
   4   2   1        836.10        719.80        18.25 o
   5   2   1         17.77         16.56         2.69 o
   6   2   1       1233.72       1020.44        26.04 o
   7   2   1         19.42         18.87         4.65 o
   8   2   1         37.30         25.35         6.09 o
   9   2   1         21.31         24.02         7.91 o
  10   2   1       1415.19       1521.65        64.47 o
  11   2   1        426.34        532.23        32.05 o
  12   2   1         44.54         64.58        14.22 o
  13   2   1          1.71         -6.48        10.17 o
  14   2   1          0.01        -11.41        11.41 o
  15   2   1          1.58          0.29        15.10 o
   1   3   1        325.03        210.51         6.23 o
   2   3   1        572.81        504.32        14.23 o
   3   3   1        133.83        150.41         7.19 o
   4   3   1       1508.77       1314.23        35.81 o
   5   3   1         75.54         75.91         4.70 o
   6   3   1       2100.94       2074.86        53.21 o
   7   3   1        134.69        146.88         7.64 o
   8   3   1       1398.24       1381.11        57.45 o
   9   3   1         64.72         52.86        13.24 o
  10   3   1         11.40         -4.58        13.80 o
  11   3   1         50.79         62.22        15.80 o
  12   3   1        131.86        160.42        20.30 o
  13   3   1         79.96        131.52        20.82 o
  14   3   1          6.54          1.55        13.44 o
  15   3   1         12.86          3.41        23.84 o
   0   4   1        159.15        116.49         7.13 o
   1   4   1          5.36          7.79         2.62 o
   2   4   1          8.07          6.25         2.58 o
   3   4   1        592.56        541.35        15.84 o
   4   4   1         14.55          1.92         3.90 o
   5   4   1       1273.72       1208.48        36.84 o
   6   4   1        105.14         88.60         7.74 o
   7   4   1        711.99        719.20        24.30 o
   8   4   1        128.36        140.84        13.45 o
   9   4   1         30.51         27.70        11.01 o
  10   4   1        259.47        307.41        36.02 o
  11   4   1         30.85         13.71        13.44 o
  12   4   1         67.21         58.29        15.66 o
  13   4   1         32.41         69.45        17.30 o
  14   4   1          1.19          0.48        15.86 o
   1   5   1       2135.87       2100.98        47.13 o
   2   5   1         83.30         93.61         5.41 o
   3   5   1        174.14        175.04         9.46 o
   4   5   1        144.66        152.78         9.42 o
   5   5   1        408.50        424.82        16.70 o
   6   5   1        918.11        994.80        34.30 o
   7   5   1        582.16        687.37        25.08 o
   8   5   1        774.15        837.50        33.15 o
   9   5   1        194.08        190.24        33.79 o
  10   5   1          1.77        -11.41        11.41 o
  11   5   1          9.42          0.94        11.39 o
  12   5   1          0.56         10.00        12.94 o
  13   5   1          7.60        -11.58        13.79 o
   0   6   1        888.28        911.54        31.66 o
   1   6   1          6.17          6.32         4.70 o
   2   6   1         35.38         35.30         6.34 o
   3   6   1         15.62         16.66         6.35 o
   4   6   1          6.76         -2.99         5.96 o
   5   6   1        412.92        459.92        18.68 o
   6   6   1         37.88         39.67         8.52 o
   7   6   1         65.87         76.52         9.39 o
   8   6   1        181.33        187.20        18.59 o
   9   6   1        271.49        327.70        44.44 o
  10   6   1         14.92         11.46        14.31 o
  11   6   1         22.54         27.87        15.82 o
  12   6   1         13.51         15.50        17.21 o
  13   6   1         11.21        -14.64        14.64 o
   1   7   1        339.07        372.25        19.80 o
   2   7   1          4.67          7.94         6.64 o
   3   7   1         16.31         12.53         7.58 o
   4   7   1        908.98       1166.09        39.12 o
   5   7   1        481.05        578.15        25.27 o
   6   7   1          0.77         -1.99         7.58 o
   7   7   1        517.80        688.30        27.96 o
   8   7   1        144.01        146.10        16.93 o
   9   7   1         19.25         19.50         8.72 o
  10   7   1          0.91         -9.63        11.13 o
  11   7   1          5.77          0.38        16.10 o
  12   7   1          3.38         20.69        16.98 o
   0   8   1        108.27        127.24        22.07 o
   1   8   1         14.34          0.51        12.50 o
   2   8   1         38.78         47.51        15.40 o
   3   8   1         98.07         99.19        15.89 o
   4   8   1        249.84        296.52        21.13 o
   5   8   1        120.96        106.93        13.97 o
   6   8   1         59.69         41.16        12.54 o
   7   8   1          2.05         -8.77         8.77 o
   8   8   1         10.01         18.78         9.39 o
   9   8   1          1.21         -8.84         8.84 o
  10   8   1          0.12          9.49        15.93 o
  11   8   1          0.00          0.34        88.75 o
   1   9   1         54.71         46.26        16.78 o
   2   9   1        178.12        227.26        25.53 o
   3   9   1        144.01        160.94        23.21 o
   4   9   1         17.76         22.07        12.50 o
   5   9   1          6.31         12.60        13.13 o
   6   9   1         59.24         73.90        18.38 o
   7   9   1          2.81         10.35        10.70 o
   8   9   1          8.76          0.46         9.88 o
   9   9   1          0.11          1.29        11.58 o
   0  10   1         41.02         47.93        36.06 o
   1  10   1         22.46         16.52        17.92 o
   2  10   1          8.72         13.11        14.82 o
   3  10   1         59.04         69.41        20.80 o
   4  10   1         11.03         22.48        14.49 o
   5  10   1          5.67        -13.60        13.60 o
   6  10   1         16.02         38.54        19.90 o
   7  10   1          0.05        -16.27        27.07 o
   1  11   1          5.52         20.51        30.79 o
   2  11   1         29.00         25.95        19.21 o
   3  11   1          2.43         52.73        42.55 o
   1   0   2      26418.62      24892.22      1465.03 o
   2   0   2       3064.32       2647.49       133.46 o
   3   0   2        544.90        564.13        24.25 o
   4   0   2        137.15        159.07         8.12 o
   5   0   2        287.84        243.22        12.58 o
   6   0   2        863.22        858.47        34.68 o
   7   0   2         10.00          8.77         4.20 o
   8   0   2        689.16        724.80        35.54 o
   9   0   2         17.97         35.79        11.29 o
  10   0   2          0.02         -7.54         9.83 o
  11   0   2         93.05         96.42        17.52 o
  12   0   2        459.35        604.44        43.25 o
  13   0   2          3.54         -2.28        11.69 o
  14   0   2          5.43         21.84        13.45 o
  15   0   2          4.51        -16.35        16.35 o
   1   1   2        744.57        602.72        25.86 o
   2   1   2        623.40        525.23        15.29 o
   3   1   2        204.47        171.82         5.93 o
   4   1   2        769.40        643.96        16.49 o
   5   1   2        681.91        636.69        17.28 o
   6   1   2         82.72         89.05         5.41 o
   7   1   2         12.35          8.69         3.04 o
   8   1   2        243.66        200.12        12.00 o
   9   1   2         70.60         89.24         9.77 o
  10   1   2         54.15         61.63        10.74 o
  11   1   2        115.75        130.28        13.39 o
  12   1   2        305.87        393.60        29.70 o
  13   1   2          3.03         -7.21         9.55 o
  14   1   2          0.02          2.12        10.22 o
  15   1   2          2.99          8.33        11.81 o
   0   2   2      32038.30      28212.06       978.52 o
   1   2   2        336.98        232.32         7.48 o
   2   2   2          4.05         -2.88         2.88 o
   3   2   2        440.80        397.72        12.12 o
   4   2   2         10.60         15.89         2.51 o
   5   2   2       4352.00       4227.04       113.33 o
   6   2   2       2097.22       2077.38        53.33 o
   7   2   2        328.15        272.22        10.85 o
   8   2   2        313.97        316.54        14.01 o
   9   2   2        582.86        614.04        28.00 o
  10   2   2        867.12        965.59        46.08 o
  11   2   2         53.71         64.15        21.04 o
  12   2   2          0.12          2.64        10.75 o
  13   2   2         41.91         71.81        15.54 o
  14   2   2          3.49         12.03        12.91 o
  15   2   2         20.04         31.02        19.33 o
   1   3   2       5377.87       4678.06       102.94 o
   2   3   2       1890.28       1722.68        42.96 o
   3   3   2       2489.86       2349.64        63.85 o
   4   3   2          0.55         -2.69         2.69 o
   5   3   2          0.10         -2.00         2.67 o
   6   3   2         93.24         94.22         5.11 o
   7   3   2        207.97        210.92        10.03 o
   8   3   2        418.38        380.92        20.79 o
   9   3   2         27.53         37.71        11.67 o
  10   3   2        250.19        249.59        21.57 o
  11   3   2         43.35         58.54        14.66 o
  12   3   2        233.84        279.42        26.05 o
  13   3   2         37.03         47.37        14.45 o
  14   3   2         19.42         24.50        14.77 o
  15   3   2          5.30        -19.73        28.99 o
   0   4   2        234.62        194.91         9.22 o
   1   4   2        185.24        241.20         7.55 o
   2   4   2          0.23         -2.58         2.58 o
   3   4   2         16.15          9.46         3.44 o
   4   4   2        995.55        883.03        24.80 o
   5   4   2         41.59         44.80         5.69 o
   6   4   2        123.40        123.93         8.28 o
   7   4   2       1167.11       1289.64        41.88 o
   8   4   2        167.49        153.09        11.15 o
   9   4   2         26.38         14.90        10.13 o
  10   4   2        226.10        194.75        28.69 o
  11   4   2         62.09         64.21        17.68 o
  12   4   2         34.49         18.45        14.05 o
  13   4   2          4.36         30.60        14.22 o
  14   4   2          1.39          0.06        16.21 o
   1   5   2        513.04        422.40        11.47 o
   2   5   2        437.64        379.60        11.73 o
   3   5   2       1210.86       1140.71        33.55 o
   4   5   2        726.27        761.13        25.96 o
   5   5   2         47.33         22.12         6.39 o
   6   5   2        158.18        174.87        11.80 o
   7   5   2        688.39        797.18        28.31 o
   8   5   2         65.05         61.73         7.75 o
   9   5   2        224.71        221.06        22.08 o
  10   5   2         35.42         15.96        15.07 o
  11   5   2          5.12         17.70        13.24 o
  12   5   2          0.05          5.20        12.71 o
  13   5   2          9.39         14.39        15.63 o
   0   6   2        250.26        276.18        13.52 o
   1   6   2        301.85        290.42        11.65 o
   2   6   2        270.74        317.79        13.03 o
   3   6   2         21.74          1.75         5.75 o
   4   6   2         68.91         49.44         7.36 o
   5   6   2        208.60        283.22        15.07 o
   6   6   2         53.30         51.51         9.12 o
   7   6   2        511.65        601.43        23.65 o
   8   6   2         13.63         10.83         7.17 o
   9   6   2          5.40         -3.22         7.92 o
  10   6   2          0.52          3.62        10.57 o
  11   6   2         15.59         10.61        13.48 o
  12   6   2          1.09         16.93        15.88 o
  13   6   2          0.36         23.90        15.05 o
   1   7   2        788.33        807.55        33.42 o
   2   7   2         50.88         57.42         9.00 o
   3   7   2          1.30         -2.76         7.09 o
   4   7   2         16.92         15.82         7.72 o
   5   7   2         43.29         46.68         9.79 o
   6   7   2         51.95         43.03        11.59 o
   7   7   2          4.99          0.88         7.99 o
   8   7   2          2.59         -5.06         8.20 o
   9   7   2         50.41         59.08         9.71 o
  10   7   2          2.32         -2.17        12.34 o
  11   7   2          5.40         -2.56        15.52 o
  12   7   2         20.82         17.73        22.71 o
   0   8   2         49.16         57.72        19.17 o
   1   8   2          0.24          1.78        12.05 o
   2   8   2        125.23        144.63        19.37 o
   3   8   2          2.28          4.22        11.18 o
   4   8   2         29.32         14.11         9.53 o
   5   8   2         37.93         14.92        11.18 o
   6   8   2        237.51        338.59        20.71 o
   7   8   2         14.05         10.25         9.36 o
   8   8   2          5.02         11.27         8.61 o
   9   8   2         37.39         37.47        13.76 o
  10   8   2          5.36         -7.62        10.75 o
  11   8   2          2.10        -30.10        30.10 o
   1   9   2        211.73        326.00        45.48 o
   2   9   2         39.69         23.65        16.22 o
   3   9   2         12.82          3.76        13.94 o
   4   9   2         21.77          0.60        12.90 o
   5   9   2         56.24        116.23        19.15 o
   6   9   2          4.33         -9.16        12.03 o
   7   9   2          9.91         16.93        10.63 o
   8   9   2          8.49         -7.34         9.75 o
   9   9   2         13.63         18.19        11.90 o
   0  10   2          8.08         -9.06        34.93 o
   1  10   2         11.80          1.13        18.61 o
   2  10   2         17.78         43.61        15.71 o
   3  10   2          2.24         -1.44        13.50 o
   4  10   2          1.22        -14.07        14.07 o
   5  10   2          4.83         -0.28        14.11 o
   6  10   2          2.37         -7.10        15.72 o
   7  10   2          9.64         54.05        34.15 o
   1  11   2         18.40          6.76        21.19 o
   2  11   2          1.39         -5.54        17.56 o
   3  11   2         11.75         16.83        28.87 o
   1   1   3       3639.72       3503.90       105.75 o
   2   1   3       5777.51       5105.53       142.16 o
   3   1   3        261.08        233.18         7.40 o
   4   1   3          0.17          0.94         1.88 o
   5   1   3          0.22          2.42         1.94 o
   6   1   3       4450.51       4180.77       104.32 o
   7   1   3        505.15        454.79        16.04 o
   8   1   3          8.76         12.98         4.30 o
   9   1   3          4.83          7.79         6.15 o
  10   1   3        109.62        141.15        13.44 o
  11   1   3         20.71         20.05         9.06 o
  12   1   3        314.02        412.77        24.81 o
  13   1   3        165.18        209.82        19.39 o
  14   1   3          1.38          8.77        10.24 o
  15   1   3          3.29          5.64        11.86 o
   0   2   3       3080.36       2604.16        85.34 o
   1   2   3       1078.97        884.62        24.48 o
   2   2   3       6114.01       5657.31       156.65 o
   3   2   3        805.44        680.96        20.03 o
   4   2   3        111.50        101.51         4.40 o
   5   2   3        896.40        797.03        21.84 o
   6   2   3        441.32        420.44        12.90 o
   7   2   3        523.66        464.04        14.33 o
   8   2   3         26.78         28.60         6.17 o
   9   2   3        941.87        958.15        41.32 o
  10   2   3          1.91         -7.02         8.39 o
  11   2   3         98.39        136.36        20.22 o
  12   2   3         28.84         24.79        11.94 o
  13   2   3          2.64         10.67        10.45 o
  14   2   3          0.07          3.54        17.51 o
  15   2   3          0.02         -1.98        12.39 o
   1   3   3        140.42        115.17         5.05 o
   2   3   3        126.24        124.83         6.22 o
   3   3   3         13.13          2.77         3.81 o
   4   3   3         59.92         47.76         4.48 o
   5   3   3        900.55        833.53        21.50 o
   6   3   3        546.22        525.38        16.49 o
   7   3   3        174.26        190.87         9.98 o
   8   3   3        189.43        202.86         9.78 o
   9   3   3        377.97        413.33        23.76 o
  10   3   3        752.16        886.35        50.79 o
  11   3   3        132.04        162.65        18.82 o
  12   3   3          0.95         -2.34        15.84 o
  13   3   3          0.05          0.21        12.30 o
  14   3   3          0.12         -5.79        12.92 o
  15   3   3          0.00        -26.38        51.48 o
   0   4   3       1137.53       1046.60        35.07 o
   1   4   3        661.46        603.36        14.92 o
   2   4   3        795.65        719.08        18.74 o
   3   4   3        197.35        179.74         7.55 o
   4   4   3        967.16        868.97        24.99 o
   5   4   3         10.86          5.67         4.15 o
   6   4   3        342.31        354.09        14.04 o
   7   4   3        194.66        217.74        12.06 o
   8   4   3        515.83        592.56        24.67 o
   9   4   3        297.50        318.02        21.02 o
  10   4   3          0.37        -12.64        12.64 o
  11   4   3          4.72          1.19        12.85 o
  12   4   3          1.62          3.47        16.29 o
  13   4   3          7.17         22.12        14.09 o
  14   4   3          4.33        -15.36        15.36 o
   1   5   3       1906.80       1825.39        44.00 o
   2   5   3        942.61        965.03        26.47 o
   3   5   3        551.53        563.07        18.85 o
   4   5   3         19.52          6.97         5.85 o
   5   5   3        186.45        184.17        12.30 o
   6   5   3        278.18        323.19        15.24 o
   7   5   3        133.85        166.88        11.43 o
   8   5   3        272.07        347.67        18.45 o
   9   5   3         14.52          2.41        11.37 o
  10   5   3         78.75         63.90        22.51 o
  11   5   3          4.53         -7.62        12.82 o
  12   5   3         29.57         32.40        14.58 o
  13   5   3          0.29         -5.45        16.31 o
   0   6   3        180.27        200.29        13.27 o
   1   6   3          0.44         -4.04         4.21 o
   2   6   3        980.87       1011.58        31.65 o
   3   6   3        439.51        464.48        18.69 o
   4   6   3         31.21         12.12         7.25 o
   5   6   3        243.46        299.70        15.09 o
   6   6   3        420.06        511.86        20.97 o
   7   6   3         79.66        114.42        10.80 o
   8   6   3        109.82        151.46        12.16 o
   9   6   3         25.45          9.72        12.72 o
  10   6   3         78.49        102.38        13.58 o
  11   6   3         41.25         32.06        14.34 o
  12   6   3         60.08         63.34        24.23 o
  13   6   3         25.64         25.10        16.18 o
   1   7   3         55.30         36.23         9.21 o
   2   7   3        233.86        223.86        16.74 o
   3   7   3       1133.75       1318.37        46.01 o
   4   7   3        116.30        125.64        11.25 o
   5   7   3          0.19         -7.47         7.47 o
   6   7   3         31.58         15.97         8.74 o
   7   7   3         20.70         28.07         8.96 o
   8   7   3         42.80         42.34         9.71 o
   9   7   3        110.23         91.97        12.17 o
  10   7   3          0.46         -7.26         9.13 o
  11   7   3          2.29        -13.09        18.51 o
  12   7   3         10.25        -15.58        15.58 o
   0   8   3         44.44         15.52        21.75 o
   1   8   3        202.16        243.15        24.60 o
   2   8   3        155.91        227.82        22.56 o
   3   8   3         56.86         80.28        13.95 o
   4   8   3        465.87        609.91        27.13 o
   5   8   3        167.23        213.93        15.78 o
   6   8   3         17.74         12.08        10.21 o
   7   8   3         41.98         66.29        11.81 o
   8   8   3         27.11         34.88        11.91 o
   9   8   3          4.24         12.68        11.28 o
  10   8   3          0.80         11.75        14.36 o
   1   9   3          1.04        -13.80        13.80 o
   2   9   3         83.29         81.69        19.48 o
   3   9   3         45.22         41.88        17.68 o
   4   9   3          1.16         -0.12        13.27 o
   5   9   3         56.65         50.35        14.31 o
   6   9   3          3.82         10.62        11.00 o
   7   9   3          2.63         -8.34        10.42 o
   8   9   3          0.24        -10.75        10.75 o
   9   9   3          5.61         -9.21        10.59 o
   0  10   3         45.54         39.94        37.40 o
   1  10   3          5.92         26.07        21.78 o
   2  10   3        169.00        305.61        33.88 o
   3  10   3          7.70          0.14        14.93 o
   4  10   3          8.06         15.31        14.57 o
   5  10   3         53.82         92.43        18.81 o
   6  10   3          4.32          4.14        15.84 o
   7  10   3         35.03         26.29        48.24 o
   1  11   3          3.85         -9.58        20.85 o
   2  11   3          0.18         -9.41        17.26 o
   3  11   3          0.01        -22.95        23.51 o
   0   0   4        710.44       1102.52        62.37 o
   1   0   4       6930.19       6626.85       390.78 o
   2   0   4       1034.82        966.99        62.76 o
   3   0   4       1288.74       1192.20        62.36 o
   4   0   4       2645.74       2396.69       112.68 o
   5   0   4       6926.27       6463.96       281.84 o
   6   0   4        151.37        179.66        10.22 o
   7   0   4        825.47        805.95        33.15 o
   8   0   4        188.93        215.08        14.70 o
   9   0   4          0.48         -6.35         6.99 o
  10   0   4        165.26        238.65        23.52 o
  11   0   4       2278.80       2654.32       156.24 o
  12   0   4         60.89         47.52        15.93 o
  13   0   4          0.01         -2.07        11.59 o
  14   0   4        143.25        238.59        32.32 o
  15   0   4          5.76          7.96        14.99 o
   1   1   4       7490.09       6936.39       204.87 o
   2   1   4       5421.83       4500.66       121.93 o
   3   1   4       7937.73       6642.87       192.02 o
   4   1   4       1174.24       1055.89        29.96 o
   5   1   4        143.48        147.63         6.86 o
   6   1   4         73.68         88.11         5.59 o
   7   1   4         11.93         15.06         2.79 o
   8   1   4         42.02         27.69         4.77 o
   9   1   4          0.01          2.32         5.39 o
  10   1   4         16.66         -0.08         6.98 o
  11   1   4         21.54          9.68         8.07 o
  12   1   4         25.52         35.88        10.56 o
  13   1   4          3.78          8.87         9.05 o
  14   1   4          0.58         -9.45         9.45 o
  15   1   4          0.71        -15.47        15.47 o
   0   2   4      35509.41      29636.92      1129.20 o
   1   2   4         43.82         79.94         5.61 o
   2   2   4       7184.60       6427.34       174.21 o
   3   2   4        551.12        508.29        14.79 o
   4   2   4       2512.92       2261.24        61.33 o
   5   2   4        949.09        873.55        24.31 o
   6   2   4         18.44         11.09         3.00 o
   7   2   4        307.12        273.64         9.42 o
   8   2   4        120.05        146.94         9.24 o
   9   2   4         90.11         80.58         9.85 o
  10   2   4        467.85        472.93        25.20 o
  11   2   4        395.26        490.98        28.57 o
  12   2   4        408.02        485.36        40.73 o
  13   2   4          0.42         -7.65        10.40 o
  14   2   4        243.07        406.04        35.14 o
  15   2   4         16.43         22.25        18.76 o
   1   3   4       1727.67       1625.23        37.44 o
   2   3   4       2497.99       2394.36        64.44 o
   3   3   4        106.54         92.46         6.14 o
   4   3   4        483.37        505.47        15.85 o
   5   3   4       2046.72       1849.51        47.42 o
   6   3   4       1998.28       1813.40        55.93 o
   7   3   4         32.22         15.33         4.92 o
   8   3   4         91.53         80.66         7.80 o
   9   3   4         83.49         65.80        11.24 o
  10   3   4        421.45        469.38        27.80 o
  11   3   4        689.90        830.25        45.25 o
  12   3   4        206.34        335.40        26.98 o
  13   3   4         32.67         33.95        14.00 o
  14   3   4          0.03         -4.68        12.74 o
  15   3   4          0.13          6.23        30.62 o
   0   4   4       6921.31       6559.44       206.13 o
   1   4   4          4.13         -2.89         2.89 o
   2   4   4        266.83        252.42         8.83 o
   3   4   4        130.33        133.83         6.98 o
   4   4   4       1498.04       1578.90        42.62 o
   5   4   4       1427.20       1416.50        42.08 o
   6   4   4        267.80        268.57        11.42 o
   7   4   4        127.95        156.87        11.84 o
   8   4   4        346.21        400.97        18.93 o
   9   4   4        119.92        122.99        11.20 o
  10   4   4        142.48        164.18        18.57 o
  11   4   4         38.26         33.33        12.92 o
  12   4   4         30.30         18.18        19.69 o
  13   4   4         77.30        115.22        26.65 o
  14   4   4          3.44         -6.87        20.39 o
   1   5   4        853.18        814.69        20.72 o
   2   5   4        704.21        770.69        21.42 o
   3   5   4        220.59        245.64        11.56 o
   4   5   4         12.56         11.24         5.77 o
   5   5   4        271.83        293.77        14.04 o
   6   5   4        326.91        303.19        14.22 o
   7   5   4        164.92        164.19        14.70 o
   8   5   4        195.18        227.20        15.22 o
   9   5   4         19.87         19.06         8.77 o
  10   5   4          0.08         -9.15         9.15 o
  11   5   4          2.41         41.72        14.06 o
  12   5   4          0.05         -1.93        12.69 o
  13   5   4         44.31         60.32        23.34 o
   0   6   4        171.32        179.02        13.25 o
   1   6   4          0.86         -4.19         4.19 o
   2   6   4          0.14         -5.46         5.46 o
   3   6   4        327.06        354.91        15.61 o
   4   6   4          0.34          0.09         6.64 o
   5   6   4         21.27         22.16         7.78 o
   6   6   4         27.48         45.45         8.32 o
   7   6   4         24.83         27.03         9.33 o
   8   6   4        310.92        335.34        20.44 o
   9   6   4          3.25         -9.40         9.40 o
  10   6   4          2.98         -0.56         9.12 o
  11   6   4         14.60         -7.32        17.62 o
  12   6   4          4.95          5.39        16.05 o
  13   6   4          1.06          8.36        17.91 o
   1   7   4         77.84         76.40         9.82 o
   2   7   4         98.11         82.43        10.73 o
   3   7   4         99.24         98.90        10.51 o
   4   7   4         54.77         53.02         9.63 o
   5   7   4          0.46          3.50         7.29 o
   6   7   4         38.83         34.99         8.88 o
   7   7   4         61.37         71.08        10.83 o
   8   7   4        118.32        129.41        13.40 o
   9   7   4          6.66         22.02         9.48 o
  10   7   4         36.44         36.87        11.80 o
  11   7   4          4.65         -8.89        18.86 o
  12   7   4          0.26         -4.09        15.54 o
   0   8   4        194.75        249.81        31.76 o
   1   8   4        139.00        169.05        18.91 o
   2   8   4         25.10          2.94        12.07 o
   3   8   4        223.28        271.65        25.80 o
   4   8   4        183.99        211.59        16.22 o
   5   8   4        557.83        855.80        32.73 o
   6   8   4          3.00         -2.63         8.76 o
   7   8   4          0.17         -2.88         8.99 o
   8   8   4         10.08         13.52         8.77 o
   9   8   4          6.18          6.58         9.17 o
  10   8   4          0.11         -7.11        15.06 o
   1   9   4         16.46         -1.39        18.31 o
   2   9   4          0.08          2.07        12.56 o
   3   9   4         24.34          7.79        14.43 o
   4   9   4         29.10         37.85        16.30 o
   5   9   4         74.67         78.83        14.52 o
   6   9   4         44.14         50.36        12.22 o
   7   9   4         13.40         16.17        10.72 o
   8   9   4          5.08          7.03        11.20 o
   9   9   4         11.09         31.65        11.76 o
   0  10   4          2.92        -22.06        27.80 o
   1  10   4          1.74         -9.36        17.03 o
   2  10   4          5.84          0.21        13.69 o
   3  10   4         13.44         29.65        17.84 o
   4  10   4          5.03          7.75        14.64 o
   5  10   4          0.54         14.89        14.08 o
   6  10   4          0.15        -14.36        14.76 o
   7  10   4          8.11         43.27        33.17 o
   1  11   4          0.04          3.00        20.79 o
   2  11   4          0.31        -15.91        15.91 o
   3  11   4         16.86         14.01        38.32 o
   1   1   5       2046.67       1936.57        50.29 o
   2   1   5       4392.96       3899.30       103.15 o
   3   1   5        729.92        578.18        20.53 o
   4   1   5         18.13         18.86         2.91 o
   5   1   5        233.07        248.29         8.33 o
   6   1   5       1320.98       1321.87        36.46 o
   7   1   5       2979.23       2968.47        79.40 o
   8   1   5        622.33        564.10        20.30 o
   9   1   5         21.57         31.57         6.47 o
  10   1   5        478.39        501.84        23.07 o
  11   1   5        207.17        217.03        16.91 o
  12   1   5          2.57         -3.54         8.57 o
  13   1   5          6.94          7.46        12.18 o
  14   1   5          3.52          3.43         9.25 o
  15   1   5         21.46         64.62        13.90 o
   0   2   5      19985.69      20005.68       972.82 o
   1   2   5      15030.17      14456.41       386.07 o
   2   2   5        394.80        371.86        11.96 o
   3   2   5       4832.52       4572.81       113.46 o
   4   2   5       3277.46       2915.76        77.04 o
   5   2   5       4663.53       4512.20       130.77 o
   6   2   5         49.98         42.55         3.90 o
   7   2   5       1042.33        931.49        25.93 o
   8   2   5          0.34         -1.57         3.36 o
   9   2   5         33.55         27.88         6.85 o
  10   2   5        380.73        379.15        24.26 o
  11   2   5         84.55         98.94        13.93 o
  12   2   5          1.83         -7.16        10.35 o
  13   2   5         45.24         24.65        15.10 o
  14   2   5         14.52         46.89        16.13 o
  15   2   5          2.40        -20.79        20.79 o
   1   3   5       4666.27       3955.50       100.13 o
   2   3   5       3628.36       3440.40        88.20 o
   3   3   5       9114.38       8358.82       214.40 o
   4   3   5       2584.62       2650.77        69.79 o
   5   3   5        373.07        410.48        12.01 o
   6   3   5        173.56        183.46         9.84 o
   7   3   5         16.19          4.53         4.92 o
   8   3   5        180.61        206.81        12.39 o
   9   3   5         19.89         16.88         6.33 o
  10   3   5          1.92         10.04        10.34 o
  11   3   5        114.89        101.88        19.50 o
  12   3   5         28.77         23.09        12.79 o
  13   3   5         16.21         34.72        13.71 o
  14   3   5          3.18         20.21        14.32 o
   0   4   5        989.96        944.10        33.41 o
   1   4   5       1243.89       1257.76        29.89 o
   2   4   5        192.50        198.19         7.88 o
   3   4   5        172.88        165.72         8.14 o
   4   4   5        686.23        621.26        18.88 o
   5   4   5        199.72        176.66         9.20 o
   6   4   5         15.84         19.35         4.68 o
   7   4   5          0.00         -5.77         5.77 o
   8   4   5        143.58        134.54        11.94 o
   9   4   5        166.03        175.71        13.33 o
  10   4   5         34.29         28.50        12.64 o
  11   4   5          1.79         -2.61        11.47 o
  12   4   5          4.37        -10.57        11.49 o
  13   4   5          1.53         -2.26        14.26 o
  14   4   5         14.06        -13.61        15.47 o
   1   5   5         35.34         21.25         4.20 o
   2   5   5        961.45        967.38        26.09 o
   3   5   5         28.18         28.74         5.53 o
   4   5   5         28.13         33.53         6.80 o
   5   5   5          2.25          0.02         5.63 o
   6   5   5       1208.79       1206.55        43.10 o
   7   5   5          4.62         -6.56         6.56 o
   8   5   5         51.16         49.32         9.33 o
   9   5   5         87.35         55.04         9.89 o
  10   5   5        105.49        101.80        12.95 o
  11   5   5         16.58         33.78        12.96 o
  12   5   5          2.34        -12.44        12.63 o
  13   5   5         66.83        138.86        22.32 o
   0   6   5        773.35        825.05        35.03 o
   1   6   5        333.17        354.53        12.54 o
   2   6   5         11.80         14.09         6.10 o
   3   6   5        153.48        178.35        12.07 o
   4   6   5         57.02         47.18         8.04 o
   5   6   5        457.16        545.95        21.79 o
   6   6   5        755.92        915.44        34.92 o
   7   6   5         28.75         30.87         9.40 o
   8   6   5         47.39         64.64         9.91 o
   9   6   5         28.02         32.64        10.30 o
  10   6   5          0.01         -4.63         9.20 o
  11   6   5          7.57         10.55        13.23 o
  12   6   5          0.11          4.14        22.51 o
  13   6   5         71.06        128.08        34.18 o
   1   7   5          0.41         -4.13         7.44 o
   2   7   5        284.86        333.67        17.74 o
   3   7   5        853.17       1011.91        34.67 o
   4   7   5        322.33        380.96        17.66 o
   5   7   5         94.81        116.79        11.66 o
   6   7   5        753.93        946.59        38.02 o
   7   7   5          8.73          4.75         8.47 o
   8   7   5          7.49         20.21         7.90 o
   9   7   5        146.06        175.61        17.47 o
  10   7   5          8.53         15.53        10.29 o
  11   7   5         44.39         59.96        17.32 o
  12   7   5          0.08        -15.04        15.04 o
   0   8   5         46.23         21.44        19.58 o
   1   8   5        262.48        429.73        30.12 o
   2   8   5        196.19        278.64        26.01 o
   3   8   5        362.78        458.60        27.18 o
   4   8   5        122.66        112.56        15.05 o
   5   8   5        559.57        803.38        33.30 o
   6   8   5         28.21         35.49         9.37 o
   7   8   5         45.36         45.30        10.04 o
   8   8   5          2.63         -7.10         7.93 o
   9   8   5         41.45         41.06        13.89 o
  10   8   5          0.72         -2.31        15.02 o
   1   9   5         26.04          9.78        16.65 o
   2   9   5         58.64         67.49        18.34 o
   3   9   5        395.35        599.43        42.51 o
   4   9   5          7.01         -1.80        12.33 o
   5   9   5          7.79          0.14        11.63 o
   6   9   5         16.78          9.55         9.71 o
   7   9   5          4.72         14.81        11.24 o
   8   9   5          0.83         14.61        12.05 o
   9   9   5         28.70         15.32        11.37 o
   0  10   5         10.01          8.61        28.23 o
   1  10   5         77.31         82.63        46.42 o
   2  10   5          6.45         28.97        15.88 o
   3  10   5         10.84         -5.45        11.82 o
   4  10   5          0.04          7.69        13.55 o
   5  10   5         10.93         24.43        14.42 o
   6  10   5          0.57         10.07        14.78 o
   7  10   5         12.67        -46.19        46.19 o
   1  11   5          3.00         30.89        24.26 o
   2  11   5          3.36         -7.22        22.48 o
   0   0   6       2053.55       3242.80       179.66 o
   1   0   6        546.78        649.81        26.70 o
   2   0   6      19588.65      18251.89       873.24 o
   3   0   6          4.11         24.57         7.23 o
   4   0   6         44.38         64.65         9.38 o
   5   0   6       9580.58       8733.65       400.21 o
   6   0   6          2.53         -0.99         5.44 o
   7   0   6       2243.77       2236.61        93.89 o
   8   0   6        545.67        504.33        33.14 o
   9   0   6        213.71        232.98        18.01 o
  10   0   6       2927.15       3230.96       191.68 o
  11   0   6          0.06          8.24        10.10 o
  12   0   6          0.59         -5.96        11.72 o
  13   0   6        129.33        138.61        22.46 o
  14   0   6        406.87        574.37        54.52 o
  15   0   6          1.37        -15.04        22.88 o
   1   1   6       8028.39       8968.83       224.40 o
   2   1   6        463.19        445.09        12.61 o
   3   1   6       4632.18       4351.47       117.97 o
   4   1   6         28.98         29.69         3.81 o
   5   1   6       2484.60       2345.72        85.76 o
   6   1   6         49.10         44.52         4.30 o
   7   1   6       2385.34       2476.82        68.63 o
   8   1   6        164.62        159.39         7.66 o
   9   1   6          1.99         -4.41         4.41 o
  10   1   6        111.60        120.66        11.19 o
  11   1   6         29.47         29.78         8.58 o
  12   1   6         40.80         73.85        15.67 o
  13   1   6         53.25         63.01        12.54 o
  14   1   6         11.34         11.30        15.99 o
  15   1   6          4.96         26.64        14.49 o
   0   2   6       1750.32       1517.68        84.77 o
   1   2   6       2666.37       2602.26        78.62 o
   2   2   6       2424.42       2356.85        59.22 o
   3   2   6         22.09         11.14         2.82 o
   4   2   6       9000.74       8677.03       259.11 o
   5   2   6          5.22         -1.05         2.83 o
   6   2   6          6.89         10.77         2.93 o
   7   2   6       1641.70       1619.19        44.70 o
   8   2   6        222.38        205.29        10.01 o
   9   2   6        234.73        227.36        11.57 o
  10   2   6         17.33         -7.45         7.77 o
  11   2   6          6.82          8.58        10.97 o
  12   2   6        106.20        170.43        20.19 o
  13   2   6         39.40         52.28        12.87 o
  14   2   6         42.95        103.25        17.04 o
  15   2   6         23.97         36.46        14.26 o
   1   3   6         39.52         38.31         3.88 o
   2   3   6         81.54        122.52         6.38 o
   3   3   6       3431.19       3410.41        87.19 o
   4   3   6        434.18        478.76        14.42 o
   5   3   6        372.70        289.94         9.72 o
   6   3   6         18.87         16.29         4.56 o
   7   3   6        201.07        173.77        10.77 o
   8   3   6         36.52         53.16         7.47 o
   9   3   6        341.19        375.88        17.31 o
  10   3   6        103.94         99.85        13.36 o
  11   3   6         17.40          6.79        11.35 o
  12   3   6        207.06        261.72        46.98 o
  13   3   6          2.65        -10.48        10.48 o
  14   3   6          0.24          2.46        13.62 o
   0   4   6       1835.43       1690.20        57.12 o
   1   4   6         11.25          0.83         2.92 o
   2   4   6        552.43        598.11        16.71 o
   3   4   6        347.09        349.12        11.54 o
   4   4   6       1369.31       1373.15        38.58 o
   5   4   6         22.16         45.13         5.58 o
   6   4   6        578.94        622.53        21.23 o
   7   4   6        329.08        329.11        16.41 o
   8   4   6         15.32         21.79         7.63 o
   9   4   6        111.58         99.60        12.19 o
  10   4   6         97.76        120.43        18.58 o
  11   4   6         46.70         17.49        13.19 o
  12   4   6        116.82        106.63        36.83 o
  13   4   6         37.56         65.67        16.47 o
  14   4   6         31.44         61.53        18.09 o
   1   5   6        143.25        163.02         7.47 o
   2   5   6        478.29        410.70        13.13 o
   3   5   6         50.37         71.61         6.72 o
   4   5   6         97.90        115.36        10.77 o
   5   5   6         17.16         11.44         6.01 o
   6   5   6        376.60        422.32        17.14 o
   7   5   6        217.25        250.59        17.39 o
   8   5   6        618.80        712.97        32.67 o
   9   5   6         96.44        105.83        15.15 o
  10   5   6          2.28          1.42         9.06 o
  11   5   6         50.56         46.52        15.95 o
  12   5   6         56.13         57.23        22.70 o
  13   5   6          2.45        -14.08        14.08 o
   0   6   6       1128.81       1203.60        53.72 o
   1   6   6        233.15        236.32        10.62 o
   2   6   6         26.81         33.05         6.50 o
   3   6   6          5.61         -5.21         5.82 o
   4   6   6       1659.51       1828.74        60.53 o
   5   6   6        410.34        480.62        19.81 o
   6   6   6          1.39          3.09         6.47 o
   7   6   6         32.56         34.41         7.66 o
   8   6   6        134.77        112.52        16.75 o
   9   6   6        103.60        106.55        13.89 o
  10   6   6          6.25         -0.17         8.92 o
  11   6   6         49.72         44.44        15.64 o
  12   6   6          2.17         14.74        14.88 o
  13   6   6          1.10         20.70        27.83 o
   1   7   6        441.47        498.60        22.41 o
   2   7   6        106.83        109.77        11.89 o
   3   7   6        550.65        633.13        25.60 o
   4   7   6        200.98        199.93        14.24 o
   5   7   6         12.31         10.06         7.53 o
   6   7   6          5.53          7.28         7.73 o
   7   7   6        215.71        289.94        18.12 o
   8   7   6        279.64        347.34        20.83 o
   9   7   6          2.70         29.27        10.52 o
  10   7   6          0.28         -1.19        11.03 o
  11   7   6         25.10         52.21        18.97 o
  12   7   6         24.75         -4.61        25.62 o
   0   8   6        114.60        179.06        32.67 o
   1   8   6         55.61         66.16        16.78 o
   2   8   6        121.25        155.65        20.56 o
   3   8   6          5.52          6.28         9.36 o
   4   8   6         19.46          7.94         9.83 o
   5   8   6          0.48         -1.54         9.33 o
   6   8   6         53.71         51.52        10.02 o
   7   8   6          2.49          0.77         8.71 o
   8   8   6         12.86         -4.09         8.22 o
   9   8   6          8.96         21.26        11.87 o
  10   8   6          2.47         -0.49        12.07 o
   1   9   6         69.76         54.69        20.05 o
   2   9   6         77.36         63.53        16.81 o
   3   9   6         31.85         42.15        15.57 o
   4   9   6        311.44        454.03        36.69 o
   5   9   6         17.56          3.73        11.50 o
   6   9   6          1.76         -1.90         9.73 o
   7   9   6         30.74         15.86        18.99 o
   8   9   6          0.24          4.88        10.88 o
   9   9   6          0.06         -5.37        10.67 o
   0  10   6        257.62        517.05        70.36 o
   1  10   6         24.33         28.32        19.81 o
   2  10   6         12.24         16.74        16.13 o
   3  10   6          0.03         -6.35        13.51 o
   4  10   6         14.64        -13.30        13.79 o
   5  10   6          3.67         10.04        13.62 o
   6  10   6         31.53         48.03        16.95 o
   1  11   6         21.78         10.12        25.45 o
   2  11   6         54.95         32.47        45.09 o
   1   1   7       2591.51       3086.17        80.04 o
   2   1   7        584.49        572.87        14.60 o
   3   1   7          0.21         -1.15         2.25 o
   4   1   7        628.62        569.62        22.27 o
   5   1   7       1854.26       1943.74        65.97 o
   6   1   7          0.16          5.35         2.66 o
   7   1   7          6.25          7.88         3.98 o
   8   1   7        237.76        239.80         8.94 o
   9   1   7         20.36         13.98         3.48 o
  10   1   7        798.21        835.61        35.98 o
  11   1   7         13.67          6.60        11.76 o
  12   1   7        247.28        317.84        25.29 o
  13   1   7        130.05        158.94        17.10 o
  14   1   7         10.19         32.04        11.32 o
  15   1   7         73.65        121.08        17.94 o
   0   2   7       1350.99       1077.71        41.75 o
   1   2   7        614.74        669.94        22.63 o
   2   2   7       6027.24       6006.09       148.30 o
   3   2   7       1532.74       1295.24        35.85 o
   4   2   7        933.20        802.87        23.46 o
   5   2   7         61.04         66.29         5.04 o
   6   2   7         73.94         74.34         4.95 o
   7   2   7        166.41        173.41         8.35 o
   8   2   7         87.07         78.88         7.39 o
   9   2   7        181.84        200.67        11.56 o
  10   2   7         16.99         17.64        10.06 o
  11   2   7        177.10        147.41        21.86 o
  12   2   7        101.17         88.17        15.57 o
  13   2   7         17.53         27.61        12.44 o
  14   2   7         10.22         15.76        12.30 o
  15   2   7          4.61         20.87        13.88 o
   1   3   7         33.97         20.06         3.54 o
   2   3   7        916.60        873.55        26.54 o
   3   3   7       1646.32       1655.33        42.59 o
   4   3   7          0.93         -0.61         3.21 o
   5   3   7        430.69        471.73        14.09 o
   6   3   7        952.63        849.47        29.38 o
   7   3   7        966.51        950.45        32.71 o
   8   3   7        236.24        235.35        13.32 o
   9   3   7          8.71         -0.40         5.80 o
  10   3   7         27.45          6.19         6.21 o
  11   3   7         68.60         60.11        13.63 o
  12   3   7          5.16         14.57        11.44 o
  13   3   7         47.03         67.58        21.17 o
  14   3   7          9.60         -2.39        13.06 o
   0   4   7       1693.73       1383.37        49.23 o
   1   4   7          5.88          8.18         3.21 o
   2   4   7       3681.32       3711.13        92.93 o
   3   4   7       1205.38       1115.36        30.21 o
   4   4   7        113.12         99.78         8.19 o
   5   4   7        187.45        203.24         9.28 o
   6   4   7         54.89         53.90         5.75 o
   7   4   7        759.15        805.09        31.29 o
   8   4   7        241.66        277.30        16.02 o
   9   4   7         17.65         19.23         7.67 o
  10   4   7         36.62         35.34         8.21 o
  11   4   7         41.65         39.75        15.95 o
  12   4   7         32.36         17.51        11.79 o
  13   4   7          3.06          4.03        13.39 o
  14   4   7         25.34         16.88        16.02 o
   1   5   7         91.18         85.42         5.87 o
   2   5   7         23.76         27.27         4.80 o
   3   5   7       1351.30       1363.60        39.33 o
   4   5   7          5.63          3.88         5.12 o
   5   5   7        121.73        125.72         9.85 o
   6   5   7        190.75        160.54        10.91 o
   7   5   7         56.56         52.14         9.75 o
   8   5   7        102.49        121.39        12.68 o
   9   5   7        560.44        674.69        33.51 o
  10   5   7         10.49          7.36         7.95 o
  11   5   7          0.00         -8.03         8.03 o
  12   5   7         11.21         35.24        14.11 o
  13   5   7         30.36         18.93        23.64 o
   0   6   7        556.22        550.46        27.01 o
   1   6   7        100.89         73.81         7.20 o
   2   6   7         29.11         22.94         6.05 o
   3   6   7          4.61          7.82         5.93 o
   4   6   7         14.60          5.99         6.71 o
   5   6   7         16.34          9.80         6.92 o
   6   6   7        221.69        241.57        15.21 o
   7   6   7         56.74         56.34         9.41 o
   8   6   7        125.14        132.31        15.69 o
   9   6   7         10.24         25.00        11.23 o
  10   6   7        140.89        141.13        22.50 o
  11   6   7         26.31         11.59        16.45 o
  12   6   7          0.02        -15.03        15.03 o
   1   7   7         28.77         21.30         8.83 o
   2   7   7        975.25       1089.20        39.87 o
   3   7   7        916.52       1020.55        41.34 o
   4   7   7         11.92         16.27         7.40 o
   5   7   7         31.77         34.76         8.14 o
   6   7   7        207.86        244.09        23.18 o
   7   7   7         28.88         24.87         8.44 o
   8   7   7         81.58         93.31        10.74 o
   9   7   7          0.98          3.81         9.96 o
  10   7   7         63.62         70.16        16.37 o
  11   7   7         15.60          8.41        11.36 o
  12   7   7          0.01         49.82        44.11 o
   0   8   7       1039.94       1300.84        94.04 o
   1   8   7         33.88         25.04        12.83 o
   2   8   7        163.36        167.39        20.34 o
   3   8   7          0.40         -2.75         9.16 o
   4   8   7          9.06         -8.92         8.92 o
   5   8   7         24.97          7.39         9.62 o
   6   8   7        506.31        724.99        30.54 o
   7   8   7         28.97         19.85         9.45 o
   8   8   7         35.93         51.77        10.37 o
   9   8   7          2.51          0.45        10.23 o
  10   8   7         48.54         62.22        15.09 o
   1   9   7          1.48          9.28        16.51 o
   2   9   7        125.95        112.13        20.36 o
   3   9   7          3.98          5.82        12.39 o
   4   9   7        197.30        267.32        39.52 o
   5   9   7         62.04         78.97        13.38 o
   6   9   7          0.68          5.75        11.38 o
   7   9   7         18.63         25.57        11.44 o
   8   9   7         16.83         40.05        11.86 o
   9   9   7          2.71         21.73        17.48 o
   0  10   7        150.52        213.26        94.93 o
   1  10   7        125.01        178.49        28.17 o
   2  10   7         21.37          2.94        18.15 o
   3  10   7          0.23          1.09        12.96 o
   4  10   7          0.79          9.71        13.69 o
   5  10   7         11.19         32.97        16.13 o
   6  10   7         30.33         46.12        17.38 o
   1  11   7         10.50         14.48        23.46 o
   2  11   7         64.52         22.26        61.24 o
   0   0   8       3611.25       5409.25       299.78 o
   1   0   8      32151.82      43783.40      2146.74 o
   2   0   8       1033.78        868.49        35.93 o
   3   0   8        511.44        505.19        48.83 o
   4   0   8       1497.65       1406.26        75.96 o
   5   0   8        625.09        672.32        55.31 o
   6   0   8        398.50        349.04        19.72 o
   7   0   8         97.84        125.79        12.12 o
   8   0   8        315.40        279.17        18.71 o
   9   0   8        230.31        213.74        21.19 o
  10   0   8         85.30         82.30        14.54 o
  11   0   8         51.70         58.03        13.73 o
  12   0   8        103.52        140.42        19.88 o
  13   0   8        129.33        201.13        25.15 o
  14   0   8         61.29         52.73        17.93 o
  15   0   8          0.35         -3.94        16.44 o
   1   1   8      15285.83      17763.18       536.51 o
   2   1   8      13896.21      13871.67       364.46 o
   3   1   8       1037.91        902.04        24.39 o
   4   1   8       1593.97       1597.99        45.31 o
   5   1   8        313.06        277.92        11.03 o
   6   1   8        150.03        177.55         8.54 o
   7   1   8       1280.11       1310.17        60.33 o
   8   1   8        127.14        113.34         7.78 o
   9   1   8         24.58         22.44         3.67 o
  10   1   8        237.55        252.99        14.72 o
  11   1   8         11.92         22.41         8.30 o
  12   1   8         20.92         29.30        10.35 o
  13   1   8          1.16         14.27        15.84 o
  14   1   8          4.68         -5.04         9.72 o
  15   1   8         25.27         19.63        11.27 o
   0   2   8       9148.83       8365.49       304.29 o
   1   2   8       1937.42       1853.44        51.64 o
   2   2   8       2310.13       2023.01        50.27 o
   3   2   8       6409.99       6325.83       149.16 o
   4   2   8         12.75         12.40         3.27 o
   5   2   8        161.89        166.13         7.39 o
   6   2   8          2.72          1.16         2.89 o
   7   2   8        173.93        154.28         9.47 o
   8   2   8         13.23         11.55         5.14 o
   9   2   8        161.10        162.74        10.42 o
  10   2   8         79.62         61.91        12.39 o
  11   2   8         28.50         27.26        10.12 o
  12   2   8          0.00          9.47        11.17 o
  13   2   8          9.76         -1.80         9.61 o
  14   2   8         10.29          1.48        11.58 o
  15   2   8          2.26         25.05        17.70 o
   1   3   8        252.91        221.78         7.90 o
   2   3   8        713.63        694.81        19.57 o
   3   3   8        194.78        249.46         8.56 o
   4   3   8        247.13        238.43         8.18 o
   5   3   8        806.83        797.89        22.96 o
   6   3   8         28.24         22.99         5.49 o
   7   3   8         49.34         55.23         7.41 o
   8   3   8        163.28        176.87        12.08 o
   9   3   8         90.07         91.11         9.44 o
  10   3   8         42.33         55.58         9.83 o
  11   3   8          0.14         -9.94         9.94 o
  12   3   8         56.31         14.82        12.57 o
  13   3   8         66.99         54.72        15.83 o
  14   3   8          0.01        -11.73        11.73 o
   0   4   8       4162.44       3798.57       128.61 o
   1   4   8        722.44        680.94        18.01 o
   2   4   8        120.04         66.42         5.18 o
   3   4   8       1865.33       1950.23        50.39 o
   4   4   8        298.50        260.76        10.52 o
   5   4   8        346.01        316.30        12.92 o
   6   4   8       2166.48       2207.17        70.26 o
   7   4   8        243.14        257.27        14.34 o
   8   4   8        138.40        121.31        11.29 o
   9   4   8         20.52          5.75         7.02 o
  10   4   8        107.97        114.87        16.95 o
  11   4   8        146.68        168.86        30.17 o
  12   4   8         66.23         67.13        18.36 o
  13   4   8         36.78         27.14        15.04 o
  14   4   8          0.21         -4.38        14.21 o
   1   5   8          2.76          2.59         3.87 o
   2   5   8        113.62        138.79         8.09 o
   3   5   8        617.40        584.54        19.03 o
   4   5   8         95.24         94.47         8.34 o
   5   5   8        103.13        102.88         9.02 o
   6   5   8        261.86        280.25        14.01 o
   7   5   8        943.69       1024.27        39.19 o
   8   5   8        711.13        751.33        32.01 o
   9   5   8         74.78         63.77        12.17 o
  10   5   8          2.88         -2.91         8.48 o
  11   5   8         44.65         31.03        10.84 o
  12   5   8          8.26         12.65        13.72 o
  13   5   8         13.60         19.38        14.55 o
   0   6   8        110.07         69.35        10.65 o
   1   6   8        111.53        123.27         9.22 o
   2   6   8         36.08         25.49         6.09 o
   3   6   8         63.57         44.24         8.01 o
   4   6   8        230.43        217.48        13.22 o
   5   6   8        605.82        659.44        24.66 o
   6   6   8        261.12        301.23        15.75 o
   7   6   8          1.06         -5.72         5.72 o
   8   6   8        603.37        701.98        36.73 o
   9   6   8         15.23         15.45        10.09 o
  10   6   8          9.62          6.91         9.09 o
  11   6   8          7.29         32.00         9.93 o
  12   6   8          3.02          5.80        15.70 o
   1   7   8         81.60         88.38        11.23 o
   2   7   8         79.82         68.96        10.44 o
   3   7   8        102.46        112.77        12.59 o
   4   7   8        393.21        480.59        23.23 o
   5   7   8         70.17         54.19        10.06 o
   6   7   8        390.81        444.85        21.61 o
   7   7   8          0.20          9.06         7.73 o
   8   7   8         43.02         43.19        11.04 o
   9   7   8         56.18         77.93        12.04 o
  10   7   8          6.42         13.56        10.75 o
  11   7   8         60.00         87.62        31.68 o
   0   8   8        431.09        519.10        49.02 o
   1   8   8          0.32         -3.35        11.04 o
   2   8   8          0.54        -11.03        11.11 o
   3   8   8         32.19         38.67        10.75 o
   4   8   8        224.92        212.98        20.10 o
   5   8   8          6.76         14.62        10.74 o
   6   8   8         18.15         32.55        10.30 o
   7   8   8          5.70         -4.05         8.29 o
   8   8   8         83.55         91.52        12.41 o
   9   8   8         50.22         20.71        14.08 o
  10   8   8          0.00          2.90        11.68 o
   1   9   8          7.37         28.93        16.16 o
   2   9   8        195.01        228.74        36.16 o
   3   9   8        192.46        238.57        26.38 o
   4   9   8          8.53         -0.96        11.53 o
   5   9   8         22.61          6.66        11.36 o
   6   9   8         16.02         15.85        11.03 o
   7   9   8          4.74         19.23        11.53 o
   8   9   8         72.25         92.41        15.80 o
   0  10   8          9.85         60.03        62.06 o
   1  10   8          2.37         10.95        19.30 o
   2  10   8          7.90          1.99        16.30 o
   3  10   8          0.82        -14.56        14.56 o
   4  10   8         14.58         19.06        20.30 o
   5  10   8         51.57         60.62        18.10 o
   6  10   8         20.69          5.64        15.46 o
   1  11   8          2.99         44.36        38.75 o
   1   1   9      28293.60      33975.48      1077.27 o
   2   1   9       6638.66       6556.55       163.12 o
   3   1   9       1308.32       1148.10        33.92 o
   4   1   9        155.65        100.88         6.67 o
   5   1   9        318.76        298.97        11.19 o
   6   1   9         56.08         46.43         4.31 o
   7   1   9          7.23          4.19         2.91 o
   8   1   9         42.24         40.94         5.15 o
   9   1   9         25.21         38.19         7.22 o
  10   1   9        284.70        332.62        16.38 o
  11   1   9         17.25         17.34         8.62 o
  12   1   9        271.00        336.43        24.68 o
  13   1   9          3.46         -3.96         9.68 o
  14   1   9        138.35        232.79        22.11 o
  15   1   9          0.51          1.40        10.39 o
   0   2   9        574.58        586.46        23.26 o
   1   2   9        245.58        266.44         9.13 o
   2   2   9          1.02          3.37         3.03 o
   3   2   9        445.59        375.00        10.64 o
   4   2   9        479.98        408.41        14.85 o
   5   2   9        388.14        376.10        12.89 o
   6   2   9          0.17          4.62         3.36 o
   7   2   9         77.02         98.35         7.31 o
   8   2   9         32.51         23.59         5.51 o
   9   2   9         11.95          9.74         5.57 o
  10   2   9         49.04         45.76         6.61 o
  11   2   9         26.24         22.90         9.25 o
  12   2   9        135.00        117.63        19.13 o
  13   2   9          9.12         13.51        10.22 o
  14   2   9         21.46         57.16        14.52 o
  15   2   9          2.65          2.10        15.46 o
   1   3   9         71.07         83.85         5.37 o
   2   3   9        330.65        288.12         9.57 o
   3   3   9        367.28        334.70        12.41 o
   4   3   9        381.98        307.68         9.18 o
   5   3   9        894.56        841.02        29.15 o
   6   3   9        160.79        173.63        12.75 o
   7   3   9         47.34         39.24         6.89 o
   8   3   9         31.51         24.66         6.80 o
   9   3   9         15.31         18.33         6.23 o
  10   3   9          0.50         -5.95         5.95 o
  11   3   9         22.26         14.77        10.16 o
  12   3   9         86.33         71.17        14.85 o
  13   3   9         31.18         37.41        16.95 o
  14   3   9         27.16         49.70        14.64 o
   0   4   9         87.75         69.72         7.56 o
   1   4   9        231.56        223.38         8.24 o
   2   4   9          0.42         -1.75         3.11 o
   3   4   9       1922.61       1911.00        49.25 o
   4   4   9        760.74        710.64        21.57 o
   5   4   9        400.99        381.20        13.89 o
   6   4   9       1360.84       1450.16        47.56 o
   7   4   9        145.69        129.69        11.58 o
   8   4   9         87.78        100.54        11.35 o
   9   4   9         19.87         16.36         7.81 o
  10   4   9          4.27         -4.29         7.60 o
  11   4   9          0.69         -2.26        10.11 o
  12   4   9          6.94        -10.76        10.76 o
  13   4   9         76.95         71.20        22.08 o
  14   4   9         46.18         80.01        19.42 o
   1   5   9        401.49        344.22        12.16 o
   2   5   9         26.73         27.92         5.15 o
   3   5   9        532.52        464.66        16.72 o
   4   5   9         69.67         61.50         7.18 o
   5   5   9         12.54         16.10         6.17 o
   6   5   9       1795.86       1739.73        54.76 o
   7   5   9         47.64         41.48         8.81 o
   8   5   9         17.93         13.13         8.69 o
   9   5   9        251.39        304.40        20.40 o
  10   5   9        105.18        116.95        18.35 o
  11   5   9          7.56         -5.62        14.94 o
  12   5   9         41.73         49.97        17.03 o
  13   5   9          0.27         12.32        14.46 o
   0   6   9        694.82        750.53        34.14 o
   1   6   9         20.06         29.08         6.43 o
   2   6   9        266.06        264.27        13.00 o
   3   6   9          6.67         -3.30         6.60 o
   4   6   9        401.34        435.91        18.51 o
   5   6   9        523.85        601.24        23.26 o
   6   6   9        224.06        290.01        15.03 o
   7   6   9         37.28         29.50         7.39 o
   8   6   9        581.76        710.46        33.46 o
   9   6   9        193.19        227.34        21.50 o
  10   6   9        130.88        119.58        19.47 o
  11   6   9         27.58         39.16        10.83 o
  12   6   9          6.48         -6.38        13.90 o
   1   7   9          7.37          6.25         8.00 o
   2   7   9          1.84         -3.52         7.68 o
   3   7   9         70.01         73.54        11.07 o
   4   7   9         86.40         73.27        10.38 o
   5   7   9         48.17         36.50         8.39 o
   6   7   9        236.32        215.59        19.64 o
   7   7   9         14.70         12.00         8.32 o
   8   7   9          9.16         -6.92         9.08 o
   9   7   9          5.30          1.28        11.10 o
  10   7   9          2.61          3.29         9.63 o
  11   7   9          1.81         11.21        12.66 o
   0   8   9        116.23        106.78        32.74 o
   1   8   9         50.76         48.36        16.04 o
   2   8   9        424.41        507.68        33.91 o
   3   8   9          0.35          6.35         9.58 o
   4   8   9        100.97         71.25        13.80 o
   5   8   9        269.07        310.51        23.99 o
   6   8   9        145.78        209.46        16.80 o
   7   8   9          3.86          0.64         8.55 o
   8   8   9         25.72         21.92         8.79 o
   9   8   9          0.84        -10.30        10.30 o
  10   8   9          3.02         13.83        12.00 o
   1   9   9         34.29         24.80        19.51 o
   2   9   9         64.61         38.45        16.58 o
   3   9   9         21.92          2.03        12.12 o
   4   9   9         57.29         69.59        16.72 o
   5   9   9         26.12         15.90        10.47 o
   6   9   9          0.50         16.49        10.93 o
   7   9   9        175.48        231.27        24.24 o
   8   9   9          2.48         25.56        12.00 o
   0  10   9        759.46       1332.31       185.22 o
   1  10   9         30.04         41.69        19.29 o
   2  10   9         35.99         51.48        18.41 o
   3  10   9          0.20         24.03        14.61 o
   4  10   9          5.32          6.91        13.99 o
   5  10   9         23.18         22.23        16.80 o
   6  10   9          7.99         -0.92        20.32 o
   0   0  10      24621.48      40178.59      2193.41 o
   1   0  10       8661.13      12120.82       467.26 o
   2   0  10       3611.34       3165.57       123.40 o
   3   0  10        125.33        115.44         8.41 o
   4   0  10         55.51         49.52         6.00 o
   5   0  10         45.39         81.67         9.98 o
   6   0  10        961.06        868.69        60.48 o
   7   0  10       2111.64       1899.61        98.63 o
   8   0  10          2.82         21.41         8.94 o
   9   0  10       1730.13       1767.30        81.45 o
  10   0  10         29.62         18.89        10.74 o
  11   0  10         16.90         22.03         9.36 o
  12   0  10         68.48         56.24        13.43 o
  13   0  10         82.69        117.78        27.04 o
  14   0  10        178.66        226.35        41.45 o
  15   0  10          7.55         42.46        26.20 o
   1   1  10       1976.14       2497.15        88.15 o
   2   1  10      10278.24      10795.09       259.62 o
   3   1  10       2077.66       2004.33        55.26 o
   4   1  10        899.73        900.19        29.74 o
   5   1  10        817.88        729.77        21.45 o
   6   1  10        304.69        301.80        12.31 o
   7   1  10        604.61        609.86        21.97 o
   8   1  10        304.03        292.27        15.67 o
   9   1  10        727.33        727.03        26.68 o
  10   1  10        222.30        192.59        13.14 o
  11   1  10         38.08         23.02        11.28 o
  12   1  10          6.69          3.55         8.30 o
  13   1  10         16.81         35.01        12.12 o
  14   1  10         11.51          6.87         8.75 o
  15   1  10          3.34         10.33         9.43 o
   0   2  10       7077.61       6779.04       247.92 o
   1   2  10       1179.79       1198.67        31.45 o
   2   2  10         16.69         15.21         3.41 o
   3   2  10        315.70        300.57         9.29 o
   4   2  10       5591.73       5518.04       158.75 o
   5   2  10        336.05        285.32        10.09 o
   6   2  10        379.26        325.85        13.06 o
   7   2  10        493.41        350.08        12.95 o
   8   2  10         41.25         36.75         5.94 o
   9   2  10        805.00        802.44        30.62 o
  10   2  10         54.00         49.71         6.83 o
  11   2  10         47.17         62.29        10.21 o
  12   2  10          4.97         -4.76         8.67 o
  13   2  10          1.71          6.03         9.99 o
  14   2  10         76.86        126.47        19.70 o
   1   3  10         67.83         59.16         4.97 o
   2   3  10       1169.75       1219.97        39.19 o
   3   3  10        687.22        738.52        19.92 o
   4   3  10       1227.74       1182.15        35.53 o
   5   3  10        927.81        940.61        30.99 o
   6   3  10        870.35        747.56        29.08 o
   7   3  10          0.03         -2.13         4.99 o
   8   3  10          0.55          5.88         5.74 o
   9   3  10         57.78         63.02         8.31 o
  10   3  10        195.82        195.18        16.06 o
  11   3  10        101.29        120.86        18.25 o
  12   3  10         25.31         22.03        12.77 o
  13   3  10         53.74         42.77        13.20 o
  14   3  10         10.37         23.90        15.14 o
   0   4  10        826.07        830.92        41.87 o
   1   4  10        574.17        605.06        16.84 o
   2   4  10        121.17         98.10         6.29 o
   3   4  10        245.26        248.95        10.41 o
   4   4  10         30.58         36.60         5.56 o
   5   4  10        639.02        634.48        25.88 o
   6   4  10         85.78         95.78         8.51 o
   7   4  10          1.18         -0.52         6.04 o
   8   4  10        670.07        726.03        30.64 o
   9   4  10          0.23         -1.98         6.40 o
  10   4  10         55.23         52.68         9.85 o
  11   4  10          1.71          6.65         8.95 o
  12   4  10          4.13          7.74        10.05 o
  13   4  10          2.34          4.96        10.77 o
  14   4  10         39.35         26.71        14.95 o
   1   5  10        146.61        157.10         8.25 o
   2   5  10         24.75         25.98         5.29 o
   3   5  10        156.53        118.26         8.54 o
   4   5  10        213.68        241.20        12.17 o
   5   5  10          7.64         -0.07         5.40 o
   6   5  10          2.28         -6.16         6.47 o
   7   5  10          1.37         -6.23         7.30 o
   8   5  10         79.54         71.74        10.80 o
   9   5  10          0.00         10.10         8.48 o
  10   5  10          5.40         11.37         8.83 o
  11   5  10         29.24         28.12        13.48 o
  12   5  10          4.53          8.37        13.66 o
  13   5  10          2.19        -13.36        13.36 o
   0   6  10        413.53        436.29        23.38 o
   1   6  10          7.72          7.61         5.83 o
   2   6  10        118.79        121.08        10.16 o
   3   6  10        262.09        293.04        15.08 o
   4   6  10          0.15          4.59         6.53 o
   5   6  10         25.72         17.82         7.13 o
   6   6  10        646.45        779.17        29.29 o
   7   6  10          8.42         11.81         7.35 o
   8   6  10         95.49         80.56        11.69 o
   9   6  10         59.52         65.26        11.62 o
  10   6  10         15.68          3.02         8.81 o
  11   6  10          4.70          0.04        13.25 o
  12   6  10          8.77         15.98        14.69 o
   1   7  10         15.50          4.55         7.53 o
   2   7  10         67.31         51.38         9.76 o
   3   7  10        256.38        256.42        21.68 o
   4   7  10        271.33        335.97        19.00 o
   5   7  10          2.50         -7.45         7.45 o
   6   7  10         14.09         11.09         9.39 o
   7   7  10          0.11          6.22         8.16 o
   8   7  10        124.96        105.55        14.01 o
   9   7  10          0.15        -10.96        10.96 o
  10   7  10         16.91         13.23        10.96 o
  11   7  10         57.06         63.88        18.90 o
   0   8  10         27.92         18.62        19.57 o
   1   8  10         68.48         61.55        15.60 o
   2   8  10         32.48         18.73        12.83 o
   3   8  10          4.78         -2.84        10.31 o
   4   8  10          9.69         21.56        10.31 o
   5   8  10         24.30         28.68        10.01 o
   6   8  10          0.01         -0.93         9.07 o
   7   8  10         18.22          8.55         9.99 o
   8   8  10          0.03         -5.78         7.64 o
   9   8  10         40.81         46.57        13.19 o
  10   8  10        130.00        102.50        23.39 o
   1   9  10          3.89         -1.15        14.51 o
   2   9  10         23.17         25.09        17.21 o
   3   9  10          2.33         -9.56        12.31 o
   4   9  10         15.92          0.54        13.39 o
   5   9  10          4.41         -7.85         9.73 o
   6   9  10         44.46         55.43        11.76 o
   7   9  10         28.14         52.96        15.07 o
   8   9  10         21.47         12.07        11.33 o
   0  10  10         67.97        104.09        35.21 o
   1  10  10         16.66         37.56        20.12 o
   2  10  10         23.49         18.01        17.67 o
   3  10  10         21.72         44.70        17.23 o
   4  10  10          5.81         -9.47        13.93 o
   5  10  10          3.27         -0.46        13.86 o
   6  10  10          8.30          2.76        17.31 o
   1   1  11        627.57        897.20        30.42 o
   2   1  11       7198.26       7587.19       193.18 o
   3   1  11        372.39        344.13        11.73 o
   4   1  11        791.14        632.31        25.29 o
   5   1  11          1.13          1.88         2.57 o
   6   1  11        264.05        273.13        10.33 o
   7   1  11        998.10        968.81        34.80 o
   8   1  11        498.76        498.27        18.06 o
   9   1  11       1165.02       1195.49        41.53 o
  10   1  11        419.13        387.71        19.25 o
  11   1  11         14.72         10.40         6.64 o
  12   1  11          6.00          8.92         9.03 o
  13   1  11         16.38          7.54         8.42 o
  14   1  11          3.93         -0.45         8.25 o
  15   1  11          6.74         30.54        12.59 o
   0   2  11         36.69         44.33         6.42 o
   1   2  11       1742.18       1955.23        50.33 o
   2   2  11        463.55        432.62        12.58 o
   3   2  11        814.70        783.09        19.73 o
   4   2  11          9.66          0.34         3.09 o
   5   2  11         79.34         91.42         5.86 o
   6   2  11          0.15         -3.33         3.39 o
   7   2  11         16.64         16.25         4.27 o
   8   2  11          6.83         10.81         5.75 o
   9   2  11        454.89        440.93        20.72 o
  10   2  11         18.53         24.15         6.25 o
  11   2  11         93.50        104.67        13.64 o
  12   2  11         19.13         13.62        10.17 o
  13   2  11         62.96         73.86        18.15 o
  14   2  11         59.90         90.80        15.87 o
   1   3  11       1814.97       1808.15        51.74 o
   2   3  11       3654.26       3768.58       111.14 o
   3   3  11        329.90        338.43        10.65 o
   4   3  11        452.28        433.24        12.27 o
   5   3  11         21.02         22.65         5.21 o
   6   3  11         30.70         18.87         6.14 o
   7   3  11          8.85         12.26         6.16 o
   8   3  11        597.81        587.59        24.34 o
   9   3  11       1273.21       1335.03        48.36 o
  10   3  11         82.64         70.23        10.12 o
  11   3  11          7.12          6.63         7.73 o
  12   3  11         16.26         14.39        10.18 o
  13   3  11          2.36         -9.06        11.80 o
  14   3  11         30.89         46.49        16.39 o
   0   4  11        398.61        360.89        16.33 o
   1   4  11       1084.99       1092.47        39.27 o
   2   4  11          0.03         -1.13         3.46 o
   3   4  11        302.43        350.65        12.85 o
   4   4  11        306.71        319.42        12.32 o
   5   4  11        107.41         91.57         7.08 o
   6   4  11         55.05         42.33         7.58 o
   7   4  11         49.63         37.24         7.82 o
   8   4  11         17.53         21.13         8.10 o
   9   4  11         34.60         21.43         8.07 o
  10   4  11         12.08          1.34         7.49 o
  11   4  11          0.01          0.00         7.86 o
  12   4  11          8.43         20.67        12.13 o
  13   4  11         19.93         11.64        13.07 o
  14   4  11         10.84         -1.22        15.84 o
   1   5  11        400.91        421.84        13.96 o
   2   5  11       1248.82       1234.88        42.13 o
   3   5  11          3.88          2.54         4.94 o
   4   5  11         54.87         44.00         6.51 o
   5   5  11        475.47        495.56        20.57 o
   6   5  11         79.38         80.91         8.63 o
   7   5  11        152.07        172.63        18.10 o
   8   5  11         59.84         56.13        10.25 o
   9   5  11          2.88          7.34         8.38 o
  10   5  11         10.87          0.95         8.56 o
  11   5  11          0.10          4.40         8.62 o
  12   5  11         43.95         48.34        15.66 o
  13   5  11          4.21         -9.90        13.69 o
   0   6  11       1025.75        940.41        44.82 o
   1   6  11        389.32        350.86        15.14 o
   2   6  11       1245.92       1213.79        40.32 o
   3   6  11         48.07         36.58         7.21 o
   4   6  11        644.21        717.65        27.12 o
   5   6  11          7.93         11.84         7.14 o
   6   6  11         14.54         28.35         7.53 o
   7   6  11        411.47        436.04        19.52 o
   8   6  11         24.86         24.70         9.98 o
   9   6  11          0.56         -4.64         8.58 o
  10   6  11         56.66         54.70        10.98 o
  11   6  11          3.64          7.92        10.63 o
  12   6  11          5.01         14.07        14.97 o
   1   7  11        120.04        130.11        13.98 o
   2   7  11        195.88        199.73        14.76 o
   3   7  11         63.84         45.56        10.06 o
   4   7  11         18.02         10.72         8.14 o
   5   7  11         13.66          2.81         9.52 o
   6   7  11          8.39         -8.98         8.98 o
   7   7  11         12.77         -1.44         8.20 o
   8   7  11        102.30        114.53        19.05 o
   9   7  11          1.82          2.21        12.16 o
  10   7  11          1.43         16.31        10.31 o
  11   7  11          9.94          0.81        12.40 o
   0   8  11        269.78        226.22        81.22 o
   1   8  11        152.78        163.12        24.49 o
   2   8  11          7.67         10.30        10.73 o
   3   8  11        134.09        157.06        18.76 o
   4   8  11        159.74        163.86        16.05 o
   5   8  11         98.17        111.99        16.28 o
   6   8  11          0.57         -8.83         8.83 o
   7   8  11         22.27          4.84        10.28 o
   8   8  11          5.14         -1.66        10.50 o
   9   8  11         21.18         13.27        11.68 o
  10   8  11         12.50         18.10        16.08 o
   1   9  11         50.34         63.43        19.16 o
   2   9  11         51.75         39.15        21.55 o
   3   9  11          0.08          3.92        13.90 o
   4   9  11        143.05        154.46        18.43 o
   5   9  11          0.16         -9.83         9.85 o
   6   9  11         11.85         -7.12        10.56 o
   7   9  11         23.38         36.54        12.61 o
   8   9  11        141.91        171.36        24.83 o
   0  10  11          1.59          9.42        23.52 o
   1  10  11        134.20        197.88        38.41 o
   2  10  11         26.51         17.27        19.93 o
   3  10  11          0.52         -0.19        16.51 o
   4  10  11         26.07         18.57        19.71 o
   5  10  11         63.10         68.08        21.75 o
   6  10  11          2.28        -10.55        24.21 o
   0   0  12       3322.11       5118.72       256.93 o
   1   0  12        109.59        148.44        11.08 o
   2   0  12       1223.65       1261.36        54.24 o
   3   0  12       3212.37       2760.61       109.25 o
   4   0  12          4.67         -2.14         3.51 o
   5   0  12       1174.40        917.28        37.71 o
   6   0  12        892.99        759.32        46.62 o
   7   0  12         42.16         24.16         8.74 o
   8   0  12        614.52        539.41        30.64 o
   9   0  12        132.36         99.10        15.99 o
  10   0  12         43.11         47.01        12.00 o
  11   0  12         11.12         19.70         7.10 o
  12   0  12          0.75         -4.02         7.27 o
  13   0  12         63.57         71.66        13.93 o
  14   0  12          1.22         -0.41         9.35 o
  15   0  12          2.62         -3.63        11.94 o
   1   1  12        211.64        258.73         9.28 o
   2   1  12        250.38        269.81         9.66 o
   3   1  12       6508.35       6453.25       170.68 o
   4   1  12          0.89         -2.25         2.82 o
   5   1  12       1063.32        929.90        29.44 o
   6   1  12        203.70        197.85         9.44 o
   7   1  12         29.45         23.49         4.60 o
   8   1  12        585.09        527.06        24.34 o
   9   1  12        578.91        585.15        20.58 o
  10   1  12         95.81         95.76         7.70 o
  11   1  12        174.80        190.99        14.60 o
  12   1  12          5.41          1.00        10.28 o
  13   1  12         17.43         21.81        10.47 o
  14   1  12         29.67         62.36        11.57 o
   0   2  12         79.91         80.54         7.81 o
   1   2  12         82.40         93.58         6.14 o
   2   2  12         85.01         98.88         6.09 o
   3   2  12       1676.66       1817.15        45.01 o
   4   2  12        451.41        387.98        12.39 o
   5   2  12          2.03          2.29         3.21 o
   6   2  12        459.95        383.85        13.83 o
   7   2  12        213.21        235.69        11.10 o
   8   2  12        708.94        704.43        27.74 o
   9   2  12         73.62         83.40         8.79 o
  10   2  12          5.80          3.29         5.87 o
  11   2  12         25.12         25.45         6.83 o
  12   2  12         62.42         64.37        13.89 o
  13   2  12        112.26        119.63        17.36 o
  14   2  12          4.21         -0.22        11.39 o
   1   3  12       1100.65       1067.40        35.52 o
   2   3  12        256.88        225.20         9.12 o
   3   3  12        486.95        443.09        13.30 o
   4   3  12        319.73        316.66        10.31 o
   5   3  12        453.17        449.20        17.05 o
   6   3  12        208.99        169.67        11.41 o
   7   3  12         63.71         61.72         8.65 o
   8   3  12        358.60        403.81        18.04 o
   9   3  12        162.91        183.93        13.72 o
  10   3  12          5.34          5.20         8.78 o
  11   3  12        111.56        162.09        19.17 o
  12   3  12          6.19         10.36        10.13 o
  13   3  12         32.07         29.41        28.61 o
  14   3  12         45.15         41.34        19.44 o
   0   4  12       3651.82       3747.05       140.00 o
   1   4  12        798.22        775.68        25.40 o
   2   4  12          0.10          0.72         3.62 o
   3   4  12        162.92        181.16        10.46 o
   4   4  12        228.85        254.65        11.42 o
   5   4  12        850.29        883.99        28.46 o
   6   4  12         18.79         23.46         6.75 o
   7   4  12         25.65         21.08         7.36 o
   8   4  12        168.06        178.40        13.55 o
   9   4  12        326.23        406.71        20.81 o
  10   4  12         33.94         25.33         8.83 o
  11   4  12        158.53        129.32        23.26 o
  12   4  12         12.22          8.43         9.45 o
  13   4  12         11.66         18.97        14.25 o
  14   4  12         40.77         57.81        26.55 o
   1   5  12         30.72         29.11         5.62 o
   2   5  12        657.01        627.91        20.42 o
   3   5  12        376.60        436.53        16.47 o
   4   5  12          7.17          4.26         5.50 o
   5   5  12        532.39        584.33        21.91 o
   6   5  12         47.93         32.51         7.48 o
   7   5  12        181.90        229.59        16.27 o
   8   5  12        147.41        132.38        16.30 o
   9   5  12         98.95         87.12        12.16 o
  10   5  12         39.39         43.95         9.84 o
  11   5  12         46.74         69.93        11.56 o
  12   5  12          9.55          3.42        10.31 o
  13   5  12          0.97         11.26        14.61 o
   0   6  12        333.68        342.03        23.09 o
   1   6  12        406.27        400.14        16.42 o
   2   6  12         28.65         23.65         7.32 o
   3   6  12         11.68         -4.10         5.88 o
   4   6  12         66.54         69.64         8.96 o
   5   6  12         45.12         48.00         8.13 o
   6   6  12        316.64        364.44        17.34 o
   7   6  12        263.64        224.41        22.76 o
   8   6  12          0.27         -0.78         9.58 o
   9   6  12          1.67         -7.22         8.40 o
  10   6  12        117.87        114.83        18.73 o
  11   6  12          2.05          1.21         8.96 o
  12   6  12          5.49         17.41        14.04 o
   1   7  12        216.46        265.90        18.65 o
   2   7  12        297.23        320.95        18.68 o
   3   7  12          0.37         -5.09         8.34 o
   4   7  12         69.48         58.98         9.72 o
   5   7  12         45.22         61.26        10.31 o
   6   7  12        140.49        114.41        11.81 o
   7   7  12         72.07         66.44        10.15 o
   8   7  12         12.05         24.64        10.37 o
   9   7  12         63.76         66.11        13.07 o
  10   7  12         83.67         70.83        13.02 o
  11   7  12         16.66          9.66        12.79 o
   0   8  12          0.43          1.99        18.16 o
   1   8  12         26.13         18.63        15.67 o
   2   8  12          5.41         -9.77         9.77 o
   3   8  12         60.06         61.86        12.59 o
   4   8  12         16.43         18.08        10.49 o
   5   8  12         95.19        101.23        13.22 o
   6   8  12         49.44         44.68        10.74 o
   7   8  12         10.33         12.73         9.05 o
   8   8  12          9.12          9.03        12.87 o
   9   8  12          1.25        -10.99        10.99 o
  10   8  12         38.04         43.62        15.61 o
   1   9  12         21.32          6.01        14.77 o
   2   9  12         63.96         73.02        21.89 o
   3   9  12        148.02        172.65        36.40 o
   4   9  12         63.57         49.12        14.12 o
   5   9  12          3.01         -0.62        10.93 o
   6   9  12         85.25        102.75        15.07 o
   7   9  12          1.90         16.11        12.01 o
   8   9  12         71.98         65.20        19.48 o
   0  10  12         66.11        128.88        30.83 o
   1  10  12         15.68         -7.28        16.40 o
   2  10  12         22.46         18.92        19.53 o
   3  10  12         40.43         42.54        20.27 o
   4  10  12         31.20         35.96        15.83 o
   5  10  12         31.92         37.01        18.03 o
   6  10  12          8.54        -14.53        43.08 o
   1   1  13        462.27        516.67        15.72 o
   2   1  13       3906.00       4765.69       132.78 o
   3   1  13         51.55         44.93         4.31 o
   4   1  13        455.49        484.60        14.38 o
   5   1  13        801.78        755.29        21.85 o
   6   1  13       1594.25       1538.29        44.81 o
   7   1  13          7.23          8.30         4.30 o
   8   1  13          0.06         -4.15         4.15 o
   9   1  13        267.81        297.48        15.36 o
  10   1  13         18.36         30.64         5.84 o
  11   1  13         21.37          6.41         5.68 o
  12   1  13         19.46         14.37         9.75 o
  13   1  13          1.30         -7.69         7.69 o
  14   1  13        155.80        279.39        24.06 o
   0   2  13        273.92        337.33        16.78 o
   1   2  13       2137.95       2514.49        67.35 o
   2   2  13         12.41          7.16         3.60 o
   3   2  13        955.89        994.04        24.55 o
   4   2  13        471.67        438.07        13.69 o
   5   2  13         22.96         10.68         3.70 o
   6   2  13         21.32         18.50         4.59 o
   7   2  13         19.63         18.05         5.08 o
   8   2  13        278.48        234.17        14.30 o
   9   2  13          0.22         -4.02         5.49 o
  10   2  13         10.01          9.99         5.68 o
  11   2  13          9.71         14.40         6.20 o
  12   2  13         66.86         72.60        13.51 o
  13   2  13          5.28         -5.73        11.99 o
  14   2  13          2.80         19.73        12.65 o
   1   3  13       1264.16       1192.54        34.98 o
   2   3  13         50.08         32.11         4.67 o
   3   3  13       1864.05       1776.88        43.64 o
   4   3  13        518.65        580.57        16.19 o
   5   3  13        184.86        170.80        11.43 o
   6   3  13        277.54        293.90        15.76 o
   7   3  13         53.43         53.24         7.93 o
   8   3  13        250.21        253.60        15.77 o
   9   3  13         68.46         84.74        10.70 o
  10   3  13         14.87         16.07         6.82 o
  11   3  13          2.58         -0.12         7.10 o
  12   3  13         13.94         18.13         8.01 o
  13   3  13          0.30         13.26        10.82 o
  14   3  13        102.64        142.56        27.60 o
   0   4  13       1382.87       1474.42        53.37 o
   1   4  13         39.65         36.12         5.05 o
   2   4  13          5.55          2.47         3.90 o
   3   4  13        432.96        424.69        15.81 o
   4   4  13         66.49         75.97         7.38 o
   5   4  13        362.46        337.84        13.54 o
   6   4  13        132.50         99.65         9.91 o
   7   4  13         46.52         36.53         8.13 o
   8   4  13        606.30        553.61        24.26 o
   9   4  13         20.04         28.06         8.37 o
  10   4  13         46.73         43.21         9.48 o
  11   4  13         10.68          7.34         8.17 o
  12   4  13         12.20          2.82         7.37 o
  13   4  13          6.51          1.16        12.80 o
   1   5  13         57.52         47.21         6.61 o
   2   5  13         23.85         22.47         5.51 o
   3   5  13         27.56         36.82         6.44 o
   4   5  13         27.02         21.79         6.07 o
   5   5  13          0.06         -5.28         5.28 o
   6   5  13         73.51         78.15         7.43 o
   7   5  13        146.73        131.46        12.64 o
   8   5  13        228.42        259.40        17.51 o
   9   5  13         33.39         28.80         9.19 o
  10   5  13          2.10          2.24         8.31 o
  11   5  13         15.57         36.53        15.39 o
  12   5  13         88.35        119.44        19.79 o
  13   5  13          3.72          8.91        13.32 o
   0   6  13        606.30        606.59        33.73 o
   1   6  13        373.16        376.22        16.61 o
   2   6  13        706.16        636.93        24.21 o
   3   6  13          1.42          1.28         6.53 o
   4   6  13        283.73        273.40        16.09 o
   5   6  13        178.85        163.86        14.62 o
   6   6  13          0.02          3.29         6.30 o
   7   6  13        433.23        490.20        24.84 o
   8   6  13         30.48         27.31        10.52 o
   9   6  13         79.10         73.45        11.41 o
  10   6  13         11.03         -2.29         9.06 o
  11   6  13          0.26          0.18         9.02 o
  12   6  13         14.57         27.95        10.67 o
   1   7  13        368.27        406.10        21.93 o
   2   7  13        222.58        250.44        19.49 o
   3   7  13         24.06         23.94         9.47 o
   4   7  13         44.68         44.78         9.86 o
   5   7  13        100.32         88.51        12.44 o
   6   7  13         21.04         20.63         8.89 o
   7   7  13          8.57         16.21         8.06 o
   8   7  13        253.70        336.41        28.04 o
   9   7  13         23.92         27.25        10.35 o
  10   7  13         16.76         -3.58        10.67 o
  11   7  13         29.68         38.84        13.19 o
   0   8  13          1.52        -13.24        16.67 o
   1   8  13        139.68        137.84        26.77 o
   2   8  13        115.16        164.19        17.84 o
   3   8  13         99.69        114.69        24.16 o
   4   8  13        493.12        615.18        29.96 o
   5   8  13          7.54         -4.13         9.72 o
   6   8  13        131.01        116.47        13.11 o
   7   8  13          7.13         13.43         9.05 o
   8   8  13         36.08         10.28         9.05 o
   9   8  13          5.93         -1.64        11.39 o
  10   8  13        111.20        166.74        80.44 o
   1   9  13         78.88         53.65        24.14 o
   2   9  13        196.86        219.30        28.43 o
   3   9  13          0.85         17.47        14.39 o
   4   9  13          5.51         -8.48        11.33 o
   5   9  13          1.11         -6.70        10.45 o
   6   9  13        159.42        159.97        23.20 o
   7   9  13          0.74         11.06        11.35 o
   8   9  13          4.85         15.66        12.82 o
   0  10  13          6.79         28.50        23.41 o
   1  10  13          1.32          0.53        20.85 o
   2  10  13          2.47         -6.87        15.69 o
   3  10  13         12.33         42.42        19.61 o
   4  10  13          1.85        -14.90        14.90 o
   5  10  13          8.61         37.46        17.01 o
   0   0  14      13853.74      24606.43      1216.90 o
   1   0  14       3107.87       4647.56       171.94 o
   2   0  14       4554.77       5159.25       211.26 o
   3   0  14       1791.62       1897.12        72.62 o
   4   0  14         91.74         64.85         7.36 o
   5   0  14        303.52        314.30        16.98 o
   6   0  14        987.12        923.31        41.35 o
   7   0  14         15.36         37.11        10.35 o
   8   0  14       2991.39       2726.22       172.31 o
   9   0  14        361.84        296.40        22.62 o
  10   0  14         36.24         16.25        10.22 o
  11   0  14          8.68         -1.63        11.80 o
  12   0  14        396.50        470.81        47.14 o
  13   0  14          5.81          3.80         8.69 o
  14   0  14          1.18         19.92        24.29 o
   1   1  14          2.01         -3.83         3.83 o
   2   1  14       1794.31       2178.52        64.39 o
   3   1  14       2214.41       2125.05        53.52 o
   4   1  14        127.60        143.85         7.35 o
   5   1  14        949.91        820.25        28.93 o
   6   1  14        247.88        246.69        11.72 o
   7   1  14        233.14        248.82        10.98 o
   8   1  14       1065.62       1007.26        35.43 o
   9   1  14        409.07        415.90        15.60 o
  10   1  14        203.92        229.49        13.01 o
  11   1  14          6.22          9.13         5.16 o
  12   1  14        109.88        111.38        13.36 o
  13   1  14          0.01         -7.87         9.15 o
  14   1  14          5.84         17.00        15.37 o
   0   2  14       4828.50       5423.89       369.55 o
   1   2  14        772.77        851.30        25.88 o
   2   2  14        156.15        151.24         7.52 o
   3   2  14       3654.13       3895.22        94.16 o
   4   2  14         47.72         97.58         6.38 o
   5   2  14         70.84         70.44         5.92 o
   6   2  14          0.40          3.38         4.32 o
   7   2  14          0.03         -4.82         4.82 o
   8   2  14         72.74         48.25         7.98 o
   9   2  14         50.25         30.01         6.85 o
  10   2  14        353.80        371.29        17.41 o
  11   2  14         14.88          0.17         7.61 o
  12   2  14          5.70         14.27         9.34 o
  13   2  14         17.92         15.28        10.60 o
  14   2  14        136.78        184.81        28.81 o
   1   3  14       1310.94       1239.97        33.76 o
   2   3  14       1984.39       2029.80        53.71 o
   3   3  14         38.88         53.76         5.29 o
   4   3  14         34.39         58.81         5.07 o
   5   3  14        329.32        311.23        13.83 o
   6   3  14          0.51         -3.26         5.53 o
   7   3  14          1.28          8.09         6.28 o
   8   3  14        192.94        150.39        12.90 o
   9   3  14         87.43         88.81        10.28 o
  10   3  14         11.57         22.04         7.63 o
  11   3  14        503.84        605.49        27.40 o
  12   3  14          0.20          4.11         7.16 o
  13   3  14          0.16        -10.11        10.11 o
  14   3  14          5.33         15.13        12.98 o
   0   4  14        919.53        752.78        33.73 o
   1   4  14        793.69        781.35        24.22 o
   2   4  14         27.40         21.44         4.59 o
   3   4  14        224.94        246.11        11.21 o
   4   4  14        651.41        634.41        20.82 o
   5   4  14          5.02          5.29         4.22 o
   6   4  14          0.08          5.88         7.11 o
   7   4  14          7.69         -6.42         6.42 o
   8   4  14        139.35        169.30        18.92 o
   9   4  14        203.65        222.72        18.26 o
  10   4  14         17.78         17.34         8.48 o
  11   4  14         46.41         40.15         9.61 o
  12   4  14          1.95          4.45         8.70 o
  13   4  14         11.15          3.16        14.65 o
   1   5  14          1.10         -5.10         5.10 o
   2   5  14        435.79        444.58        17.56 o
   3   5  14         26.36         36.28         6.97 o
   4   5  14         25.93         20.69         6.04 o
   5   5  14        515.96        530.03        19.64 o
   6   5  14        267.43        244.14        15.36 o
   7   5  14          9.45         -2.40         7.32 o
   8   5  14         35.96         59.19        10.76 o
   9   5  14         33.71         13.62         9.62 o
  10   5  14          4.03         -7.94         7.94 o
  11   5  14         27.72         31.35         9.94 o
  12   5  14         43.60         43.56        14.93 o
  13   5  14         55.87         40.91        24.02 o
   0   6  14        225.15        267.26        21.96 o
   1   6  14        432.57        417.96        17.64 o
   2   6  14        527.08        493.94        20.40 o
   3   6  14         32.34         29.47         7.20 o
   4   6  14        503.03        587.28        25.32 o
   5   6  14        153.03        146.78        13.78 o
   6   6  14        238.10        178.18        17.27 o
   7   6  14         59.14         49.89         8.35 o
   8   6  14         15.55         11.60         9.41 o
   9   6  14          0.03         -5.21         9.63 o
  10   6  14        196.22        252.26        22.92 o
  11   6  14          0.01          1.60        10.03 o
  12   6  14         14.18         14.54        12.27 o
   1   7  14        249.93        323.07        19.78 o
   2   7  14        517.46        616.23        27.05 o
   3   7  14        272.77        296.92        18.79 o
   4   7  14         41.80         44.45        10.46 o
   5   7  14        287.85        340.48        20.55 o
   6   7  14         20.40         17.32         8.87 o
   7   7  14          4.46          3.49         7.81 o
   8   7  14         95.91         95.48        16.33 o
   9   7  14         17.88         13.45        10.40 o
  10   7  14          9.83         27.43        11.27 o
  11   7  14          7.75         11.32        13.70 o
   0   8  14        137.61        113.88        35.59 o
   1   8  14        104.58         95.55        17.71 o
   2   8  14        313.76        427.90        27.56 o
   3   8  14          4.54          5.90         9.66 o
   4   8  14          1.15          5.80         9.83 o
   5   8  14          1.84         22.61        11.03 o
   6   8  14        261.21        377.54        28.31 o
   7   8  14          1.81         -0.43         9.36 o
   8   8  14         28.16         15.54        11.88 o
   9   8  14         12.86         34.98        12.84 o
   1   9  14         42.92         21.15        20.44 o
   2   9  14          0.95         21.76        16.22 o
   3   9  14         13.23         -6.90        14.34 o
   4   9  14         33.42         16.59        11.77 o
   5   9  14        100.42         79.25        21.01 o
   6   9  14          5.09         20.67        12.28 o
   7   9  14         72.02         90.33        16.97 o
   8   9  14          2.64        -18.15        18.15 o
   0  10  14        126.90         91.42        40.60 o
   1  10  14          0.81         11.86        16.92 o
   2  10  14          0.77        -18.16        18.16 o
   3  10  14          6.58          3.16        20.49 o
   4  10  14        107.20        161.88        25.90 o
   5  10  14          5.93         20.05        23.79 o
   1   1  15         52.06         92.27         6.71 o
   2   1  15       2907.13       3723.59       120.45 o
   3   1  15       2651.96       2454.87        59.85 o
   4   1  15        756.93        642.34        18.48 o
   5   1  15        303.60        278.23        10.63 o
   6   1  15        478.80        440.61        16.20 o
   7   1  15          0.97         -3.70         3.70 o
   8   1  15        297.80        277.08        12.08 o
   9   1  15       1376.41       1295.95        41.44 o
  10   1  15         32.93         36.13         6.30 o
  11   1  15          2.91          5.68         6.72 o
  12   1  15          1.11          1.97         5.53 o
  13   1  15         73.32         99.88        11.66 o
  14   1  15          0.96         -6.41        12.25 o
   0   2  15        222.00        306.26        15.38 o
   1   2  15        136.19        164.77         8.44 o
   2   2  15       2091.40       2292.77        61.01 o
   3   2  15       1092.98       1270.09        32.78 o
   4   2  15        171.85        189.12         9.01 o
   5   2  15        130.97        131.33         8.47 o
   6   2  15        194.18        187.36        11.46 o
   7   2  15         93.30         98.67         9.37 o
   8   2  15          5.77         -3.04         5.73 o
   9   2  15        221.22        233.12        14.01 o
  10   2  15         35.57         41.19         7.93 o
  11   2  15         25.72          9.47         7.83 o
  12   2  15          4.24         -3.27         5.87 o
  13   2  15         40.18         50.68        11.04 o
  14   2  15          7.01         33.48        13.18 o
   1   3  15         15.59         20.99         4.36 o
   2   3  15        401.38        404.47        13.11 o
   3   3  15        665.66        666.68        18.76 o
   4   3  15        106.63        118.14         6.84 o
   5   3  15         69.91         64.51         8.25 o
   6   3  15        257.36        262.33        15.20 o
   7   3  15        136.59        150.10        12.31 o
   8   3  15        797.91        734.89        29.29 o
   9   3  15         95.53         99.28        10.78 o
  10   3  15          1.96         -3.90         6.55 o
  11   3  15          7.65         11.06         7.36 o
  12   3  15          0.76          3.50         7.01 o
  13   3  15         58.11         44.04        13.82 o
  14   3  15          1.20         12.00        11.58 o
   0   4  15         47.35         49.70         8.07 o
   1   4  15          0.77         -2.98         3.94 o
   2   4  15          0.05         -4.14         4.14 o
   3   4  15         93.62        109.58         8.19 o
   4   4  15        500.77        495.67        20.24 o
   5   4  15          0.89         -3.30         3.86 o
   6   4  15          0.08         -2.89         6.20 o
   7   4  15          5.48         10.38         7.13 o
   8   4  15        279.86        261.24        16.05 o
   9   4  15         39.92         53.43         9.89 o
  10   4  15        153.61        136.93        16.11 o
  11   4  15         78.99         90.17        11.76 o
  12   4  15          4.16         -8.05         8.05 o
  13   4  15        320.15        462.97        49.38 o
   1   5  15        211.80        206.95        12.22 o
   2   5  15          0.00         -5.15         5.15 o
   3   5  15          0.00          1.45         5.67 o
   4   5  15         18.36         19.23         6.45 o
   5   5  15         63.14         48.92         7.41 o
   6   5  15        353.64        325.68        16.04 o
   7   5  15         49.55         56.07        11.05 o
   8   5  15        587.88        557.24        26.27 o
   9   5  15         22.99         13.94         9.25 o
  10   5  15          6.63          8.60         8.51 o
  11   5  15         88.74         94.28        14.27 o
  12   5  15          9.31         18.32        11.63 o
  13   5  15         47.03        -12.33        27.77 o
   0   6  15          6.24          4.19         9.10 o
   1   6  15        551.16        542.96        21.93 o
   2   6  15        142.52        137.82        13.12 o
   3   6  15         90.11         72.59         9.10 o
   4   6  15         53.17         61.21        10.12 o
   5   6  15         96.23         99.88        10.83 o
   6   6  15        192.58        151.67        11.82 o
   7   6  15         26.38         14.21         9.03 o
   8   6  15          7.30          9.11        10.91 o
   9   6  15        240.83        269.48        27.70 o
  10   6  15          1.72         -8.79         8.79 o
  11   6  15         12.80         10.18        10.83 o
  12   6  15          9.50          8.60        11.18 o
   1   7  15         75.68         59.43        11.32 o
   2   7  15          6.70          0.86         8.58 o
   3   7  15        148.24        156.96        18.92 o
   4   7  15        165.29        179.52        17.15 o
   5   7  15         14.99         21.58         9.04 o
   6   7  15          0.08         -7.84         7.84 o
   7   7  15          5.50          4.49         6.49 o
   8   7  15        131.62        108.20        14.52 o
   9   7  15          0.55         16.95        11.27 o
  10   7  15         11.30         13.94        10.95 o
  11   7  15          1.98         15.87        17.01 o
   0   8  15        502.69        591.12        62.85 o
   1   8  15         51.91         72.18        15.90 o
   2   8  15          2.05          7.12        10.94 o
   3   8  15         85.52         77.74        15.93 o
   4   8  15         38.28         55.71        12.96 o
   5   8  15        186.60        153.97        24.35 o
   6   8  15          6.04          9.15         9.94 o
   7   8  15        134.17        148.86        25.25 o
   8   8  15         44.85         48.65        12.77 o
   9   8  15         22.14         26.87        15.11 o
   1   9  15         24.62          5.92        15.69 o
   2   9  15         49.22         44.39        17.56 o
   3   9  15        303.24        458.03        54.35 o
   4   9  15         68.98         62.57        17.58 o
   5   9  15          6.96         10.61        11.03 o
   6   9  15          0.04          0.99        12.21 o
   7   9  15        105.68        153.88        28.88 o
   0  10  15         24.26         18.42        37.16 o
   1  10  15         11.92        -14.93        14.93 o
   2  10  15         77.75        124.72        25.42 o
   3  10  15         46.25         60.05        20.95 o
   4  10  15         14.52         35.63        21.89 o
   5  10  15          0.01         -4.64        33.21 o
   0   0  16       9496.52      17340.84       859.20 o
   1   0  16       4392.89       7085.11       251.13 o
   2   0  16        223.23        242.92        13.71 o
   3   0  16         16.13          7.99         3.75 o
   4   0  16       3329.06       2956.84       117.34 o
   5   0  16       1760.96       1450.54        62.84 o
   6   0  16         18.38         23.82         6.68 o
   7   0  16        253.96        206.78        13.30 o
   8   0  16        999.35        959.62        48.73 o
   9   0  16         42.26         38.88        12.42 o
  10   0  16         16.93          9.43        11.09 o
  11   0  16        149.70        139.43        17.96 o
  12   0  16         32.86          5.53        21.48 o
  13   0  16         25.77         41.51        26.42 o
  14   0  16         45.36        115.14        33.49 o
   1   1  16       4674.92       6790.52       236.20 o
   2   1  16        531.93        654.55        20.74 o
   3   1  16       2052.39       2120.37        52.62 o
   4   1  16         41.35         47.42         4.95 o
   5   1  16        526.14        457.23        15.83 o
   6   1  16         50.35         35.03         5.41 o
   7   1  16        829.97        741.89        26.06 o
   8   1  16        217.11        246.42        12.90 o
   9   1  16        130.65        111.21         9.72 o
  10   1  16         16.74         21.86         6.02 o
  11   1  16         36.41         50.58         8.70 o
  12   1  16         17.82         21.39         6.94 o
  13   1  16         54.12         75.56        12.61 o
  14   1  16          0.32        -16.75        16.75 o
   0   2  16       2171.42       2554.69       172.69 o
   1   2  16         99.17        130.32         7.98 o
   2   2  16       2897.16       3249.12        88.97 o
   3   2  16        216.85        209.06         8.52 o
   4   2  16        533.31        497.77        16.98 o
   5   2  16         24.05         20.54         5.03 o
   6   2  16        128.61        128.82         9.84 o
   7   2  16         52.50         33.08         7.29 o
   8   2  16          8.70         20.64         6.75 o
   9   2  16         72.94         68.79         9.13 o
  10   2  16          1.59         -5.89         8.49 o
  11   2  16         11.45          3.33         6.08 o
  12   2  16         12.32          5.21         8.21 o
  13   2  16          5.00         14.81         7.99 o
  14   2  16         14.15          4.54         9.33 o
   1   3  16       1171.70       1134.40        36.72 o
   2   3  16       1233.37       1306.34        36.15 o
   3   3  16       2381.73       2639.83        67.72 o
   4   3  16         25.38         23.46         4.26 o
   5   3  16        173.54        178.45        12.52 o
   6   3  16         20.57         17.59         7.04 o
   7   3  16        252.95        298.52        17.30 o
   8   3  16          2.63         10.77         6.76 o
   9   3  16        332.90        355.59        19.45 o
  10   3  16        275.79        269.24        20.85 o
  11   3  16         48.22         54.90         8.59 o
  12   3  16         88.10         67.74        12.41 o
  13   3  16          6.00          9.87        13.32 o
  14   3  16          2.12          5.41        19.73 o
   0   4  16         39.03         21.04         6.95 o
   1   4  16        173.53        182.96         9.84 o
   2   4  16        414.91        448.31        15.32 o
   3   4  16          8.82          3.29         4.88 o
   4   4  16         31.57         22.09         5.94 o
   5   4  16        304.13        336.04        13.77 o
   6   4  16          2.55          9.38         6.99 o
   7   4  16         43.54         50.24         9.45 o
   8   4  16          0.09          8.11         7.63 o
   9   4  16         46.19         52.85        10.24 o
  10   4  16        142.55        110.47        14.38 o
  11   4  16         20.70          7.44         8.63 o
  12   4  16          0.17          1.10        10.86 o
  13   4  16         13.14          3.71        13.46 o
   1   5  16          1.97          0.93         5.39 o
   2   5  16         65.95         49.40         7.41 o
   3   5  16         36.36         43.83         7.41 o
   4   5  16        516.64        496.84        21.31 o
   5   5  16          0.70         -0.46         5.92 o
   6   5  16         15.39          7.55         6.67 o
   7   5  16         89.18         72.54        11.40 o
   8   5  16        226.07        228.60        25.48 o
   9   5  16         32.94         30.15        10.41 o
  10   5  16         57.14         35.28         9.54 o
  11   5  16         10.81         -0.36         9.07 o
  12   5  16         16.00          7.51        10.09 o
   0   6  16         22.46         29.91        11.15 o
   1   6  16         41.76         33.99         8.78 o
   2   6  16          0.75          1.60         6.62 o
   3   6  16          0.63         -4.64         6.66 o
   4   6  16        357.58        344.52        18.55 o
   5   6  16         86.31         49.55         9.09 o
   6   6  16          7.77         -1.66         6.57 o
   7   6  16         18.84         -0.12         8.78 o
   8   6  16         83.42         73.07        11.76 o
   9   6  16         32.63         13.21        10.34 o
  10   6  16         48.75         30.84        12.04 o
  11   6  16         14.37          7.75        10.63 o
  12   6  16          1.18         36.85        47.23 o
   1   7  16        270.13        325.52        19.97 o
   2   7  16         66.02         89.06        12.43 o
   3   7  16         78.74         71.27        11.64 o
   4   7  16        361.93        374.04        20.61 o
   5   7  16        252.41        310.08        21.60 o
   6   7  16         27.30         24.63         9.64 o
   7   7  16        128.36         85.03        19.00 o
   8   7  16          0.31         -9.62         9.62 o
   9   7  16          5.87         -1.65        10.36 o
  10   7  16          7.60         10.59        11.10 o
   0   8  16         77.96         83.00        31.25 o
   1   8  16         15.91         17.02        12.35 o
   2   8  16          4.15         -0.18        11.36 o
   3   8  16          0.10          2.54        10.18 o
   4   8  16          0.88         -8.51         9.59 o
   5   8  16         45.43         29.04        11.53 o
   6   8  16         11.49         15.85        10.35 o
   7   8  16          6.70         14.79         9.40 o
   8   8  16          6.01         13.00        11.93 o
   9   8  16          1.29        -11.68        11.68 o
   1   9  16         16.87          9.68        15.22 o
   2   9  16         42.40         52.74        17.70 o
   3   9  16         30.32         56.81        19.11 o
   4   9  16         29.63         35.09        14.49 o
   5   9  16        140.66        221.88        29.08 o
   6   9  16         41.12         47.70        16.71 o
   7   9  16          0.00        -10.96        10.96 o
   0  10  16          0.87         10.10        22.62 o
   1  10  16          6.83         43.99        18.57 o
   2  10  16          0.07          5.64        18.64 o
   3  10  16          4.28          6.32        18.77 o
   4  10  16         16.22         25.44        25.28 o
   1   1  17        894.69       1396.22        46.08 o
   2   1  17        491.28        677.45        21.81 o
   3   1  17       1208.55       1285.45        35.26 o
   4   1  17          4.04          5.35         3.56 o
   5   1  17        131.70         94.65         7.72 o
   6   1  17         12.24         16.86         5.23 o
   7   1  17         69.00         59.25         8.74 o
   8   1  17          6.13         -2.52         5.21 o
   9   1  17        246.47        227.29        12.75 o
  10   1  17         58.98         66.58         9.48 o
  11   1  17         53.16         66.05         8.13 o
  12   1  17         16.60         18.17         5.08 o
  13   1  17          0.51          4.08         7.20 o
  14   1  17          3.31         37.01        24.10 o
   0   2  17        185.42        250.37        15.09 o
   1   2  17       1542.35       1901.94        54.11 o
   2   2  17         92.02        128.05         7.61 o
   3   2  17       2965.45       3042.21        74.27 o
   4   2  17        439.06        453.51        17.89 o
   5   2  17         15.88         17.71         5.30 o
   6   2  17          0.01         -4.12         5.14 o
   7   2  17        451.05        379.77        17.92 o
   8   2  17          0.77         -2.50         6.26 o
   9   2  17         50.88         45.14         9.26 o
  10   2  17        256.71        265.55        15.64 o
  11   2  17         21.36          9.09         6.56 o
  12   2  17          5.11          0.34         9.08 o
  13   2  17          6.41         -4.40         8.72 o
  14   2  17         13.54         24.13        13.29 o
   1   3  17        613.90        583.85        20.47 o
   2   3  17       1133.89       1098.30        30.51 o
   3   3  17        592.38        617.57        18.65 o
   4   3  17         96.18         86.83         6.55 o
   5   3  17        651.54        639.45        26.01 o
   6   3  17         17.14         -3.15         6.44 o
   7   3  17         15.99          5.37         6.66 o
   8   3  17        274.19        340.72        18.66 o
   9   3  17        130.44        120.23        13.78 o
  10   3  17          1.35          2.68         7.16 o
  11   3  17          5.21         -0.23         7.69 o
  12   3  17          2.55          7.27        10.18 o
  13   3  17          4.33          6.00        11.50 o
   0   4  17        242.28        252.12        17.17 o
   1   4  17         12.18         19.62         5.27 o
   2   4  17        825.57        792.32        28.88 o
   3   4  17         78.15         91.51         7.71 o
   4   4  17         16.35         17.41         5.62 o
   5   4  17         95.51        102.65         9.10 o
   6   4  17         95.93         79.03        10.54 o
   7   4  17        467.02        389.50        19.54 o
   8   4  17        338.68        326.02        18.48 o
   9   4  17         11.86         13.80         9.14 o
  10   4  17        169.05        172.05        18.56 o
  11   4  17          0.41         -0.19         7.86 o
  12   4  17         16.42         10.99        10.84 o
  13   4  17          0.06         11.92        12.13 o
   1   5  17         19.58         12.60         6.68 o
   2   5  17          5.30          3.25         5.97 o
   3   5  17         11.42         15.48         6.61 o
   4   5  17         63.54         92.75         9.58 o
   5   5  17        108.96         91.86         9.25 o
   6   5  17         55.57         43.29         7.40 o
   7   5  17        367.53        341.62        19.91 o
   8   5  17         13.11         24.22         9.51 o
   9   5  17         26.09         26.49         9.17 o
  10   5  17         95.36         69.71        16.73 o
  11   5  17         23.73         33.54        12.06 o
  12   5  17         14.09         17.92        11.75 o
   0   6  17        675.70        655.67        36.99 o
   1   6  17        963.12        908.88        34.54 o
   2   6  17          8.37         -1.69         7.07 o
   3   6  17        199.76        244.21        16.65 o
   4   6  17         71.91         81.16        10.35 o
   5   6  17         59.23         40.51         9.29 o
   6   6  17         12.62         -4.27         6.81 o
   7   6  17          0.09          9.02         9.43 o
   8   6  17         68.22         60.96        11.73 o
   9   6  17          0.50          4.83         8.83 o
  10   6  17          0.15         -1.23         9.46 o
  11   6  17         15.10         -4.71        10.62 o
   1   7  17        475.83        529.75        25.63 o
   2   7  17         46.66         53.88        12.49 o
   3   7  17         47.29         28.63        10.32 o
   4   7  17          2.92         -0.43         8.93 o
   5   7  17         45.15         36.38         9.36 o
   6   7  17         20.44         27.45         8.56 o
   7   7  17         49.75         31.56         9.76 o
   8   7  17          0.76          2.92        11.02 o
   9   7  17         12.30         27.94        12.22 o
  10   7  17          3.30          4.80        12.82 o
   0   8  17          8.57         17.03        21.12 o
   1   8  17        147.16        133.45        17.57 o
   2   8  17         61.43         29.48        12.23 o
   3   8  17        189.80        190.63        20.69 o
   4   8  17          0.03         -7.59         9.53 o
   5   8  17         23.02         17.02        10.20 o
   6   8  17        225.15        238.65        31.89 o
   7   8  17        136.96        156.73        18.82 o
   8   8  17          1.83          6.46        11.31 o
   9   8  17          2.80         20.34        13.14 o
   1   9  17          0.17        -12.94        14.41 o
   2   9  17         71.31        136.17        23.16 o
   3   9  17          4.75         14.96        18.43 o
   4   9  17         86.34         90.82        16.36 o
   5   9  17          2.37        -11.70        11.70 o
   6   9  17         85.93        136.34        20.08 o
   7   9  17          0.53          8.21        11.62 o
   0  10  17          7.54        -21.26        21.26 o
   1  10  17         61.13         48.21        19.21 o
   2  10  17         41.10         49.17        21.73 o
   3  10  17          5.68          4.46        18.38 o
   4  10  17          5.63        -43.08        43.08 o
   0   0  18         11.68          6.25         8.95 o
   1   0  18        412.70        702.79        30.10 o
   2   0  18       1699.41       2201.76        98.03 o
   3   0  18       1514.97       1583.78        73.43 o
   4   0  18        870.32        934.12        42.90 o
   5   0  18        944.31        819.42        47.83 o
   6   0  18        306.05        251.01        19.95 o
   7   0  18        652.12        609.76        33.29 o
   8   0  18        381.43        359.14        22.99 o
   9   0  18          0.62          5.11         6.63 o
  10   0  18         70.44         70.41         9.80 o
  11   0  18         25.51         23.74         7.88 o
  12   0  18         29.50        -13.60        13.60 o
  13   0  18         17.97         52.26        15.64 o
  14   0  18         21.43         71.48        49.26 o
   1   1  18        633.65        847.84        23.67 o
   2   1  18        534.65        602.31        21.12 o
   3   1  18       1287.77       1544.99        53.28 o
   4   1  18        464.83        451.16        15.86 o
   5   1  18        185.59        150.69        10.83 o
   6   1  18         10.05         17.13         6.30 o
   7   1  18        606.98        598.01        24.60 o
   8   1  18         44.34         56.44         7.74 o
   9   1  18          9.54         13.46         7.26 o
  10   1  18        162.92        193.41        14.41 o
  11   1  18         29.28         22.50         6.96 o
  12   1  18         19.80         16.00         5.45 o
  13   1  18         28.25         25.91        11.65 o
  14   1  18          5.77          7.20        19.84 o
   0   2  18        638.40        773.81        50.19 o
   1   2  18        246.43        322.34        11.92 o
   2   2  18       5726.40       6420.50       201.96 o
   3   2  18        323.06        358.97        12.11 o
   4   2  18       1148.03       1016.15        29.34 o
   5   2  18        135.38        144.18        10.87 o
   6   2  18          6.15         -5.35         5.35 o
   7   2  18         12.90         23.32         7.25 o
   8   2  18         37.63         41.54         8.29 o
   9   2  18         18.64         12.98         7.27 o
  10   2  18        300.77        302.15        18.40 o
  11   2  18         71.52         63.62        12.21 o
  12   2  18          5.09         12.56         7.23 o
  13   2  18         13.54          6.25        12.12 o
  14   2  18          2.22         -4.15        18.03 o
   1   3  18        153.67        189.00        10.22 o
   2   3  18       2042.23       2117.23        57.11 o
   3   3  18        361.20        395.86        14.01 o
   4   3  18        110.90        152.63         8.41 o
   5   3  18        135.88        125.47        11.53 o
   6   3  18        242.69        225.16        15.45 o
   7   3  18        205.12        189.07        14.12 o
   8   3  18        415.14        451.68        21.94 o
   9   3  18         40.45         33.22         8.96 o
  10   3  18         41.67         43.51        10.15 o
  11   3  18         30.05         22.62         8.16 o
  12   3  18        160.90        179.50        17.12 o
  13   3  18          0.41        -11.56        11.56 o
   0   4  18       1594.62       1499.69        99.48 o
   1   4  18       1163.40       1053.52        32.18 o
   2   4  18        256.66        279.93        12.85 o
   3   4  18         91.54         78.65         8.06 o
   4   4  18        350.29        362.34        14.61 o
   5   4  18        192.94        170.15        16.84 o
   6   4  18        157.58        138.24        13.03 o
   7   4  18        269.84        225.43        16.31 o
   8   4  18        101.39         99.33        12.69 o
   9   4  18        271.02        249.93        19.92 o
  10   4  18          0.69         11.99         8.01 o
  11   4  18        158.64        115.99        20.17 o
  12   4  18        124.30        102.74        24.79 o
  13   4  18          1.14         -3.45        17.58 o
   1   5  18       2182.65       1978.14        67.44 o
   2   5  18          4.56          7.98         6.06 o
   3   5  18        161.12        152.85        13.21 o
   4   5  18        361.87        356.34        17.62 o
   5   5  18         75.75         63.45         8.61 o
   6   5  18         10.37         -5.73         5.73 o
   7   5  18          9.28          6.88         8.59 o
   8   5  18         16.93          5.79         9.04 o
   9   5  18          0.18         -0.09         8.49 o
  10   5  18         34.77         44.67        10.18 o
  11   5  18         12.51         13.82         8.76 o
  12   5  18         48.96         61.93        14.53 o
   0   6  18        480.99        533.86        43.30 o
   1   6  18        119.75        132.47        17.43 o
   2   6  18        198.94        210.61        15.93 o
   3   6  18         43.70         34.69         8.22 o
   4   6  18         98.32         79.20        11.91 o
   5   6  18         25.01         24.71         7.97 o
   6   6  18         27.17         40.90         8.31 o
   7   6  18         45.72         44.87        12.37 o
   8   6  18         72.74         69.61        12.76 o
   9   6  18          6.61         21.37         9.97 o
  10   6  18         91.65         92.41        13.09 o
  11   6  18          0.47         10.18        10.97 o
   1   7  18         35.61         46.26        10.32 o
   2   7  18        102.16        100.44        13.85 o
   3   7  18         40.93         56.93        11.33 o
   4   7  18        139.37        141.42        14.66 o
   5   7  18          0.09         -8.19         8.19 o
   6   7  18          0.00         -8.28         8.28 o
   7   7  18         29.62         10.20         8.77 o
   8   7  18         28.02         19.36        11.65 o
   9   7  18         19.23         21.55        12.27 o
  10   7  18         99.59        108.43        18.11 o
   0   8  18          0.40         -1.66        18.78 o
   1   8  18         52.95         38.81        15.67 o
   2   8  18         45.48         31.83        12.09 o
   3   8  18          2.33         -5.43        10.87 o
   4   8  18         58.90         37.38        13.80 o
   5   8  18         26.05         36.40        11.21 o
   6   8  18         25.76         23.49        10.17 o
   7   8  18         93.81        122.60        20.36 o
   8   8  18         49.43         75.05        16.51 o
   9   8  18         26.55         20.59        26.23 o
   1   9  18          0.19          5.69        13.48 o
   2   9  18         11.42          7.52        14.58 o
   3   9  18         20.32         -3.39        15.09 o
   4   9  18         29.53         16.72        13.62 o
   5   9  18         20.74         25.85        13.10 o
   6   9  18         32.98         41.61        17.57 o
   7   9  18          3.45          0.58        23.30 o
   0  10  18          5.22         54.16        27.10 o
   1  10  18         15.28         11.87        21.63 o
   2  10  18         31.03         62.73        22.68 o
   3  10  18         24.59          0.81        21.77 o
   1   1  19         48.24         43.29         5.51 o
   2   1  19        581.29        679.63        21.86 o
   3   1  19        674.55        762.33        20.96 o
   4   1  19         56.63         65.52         6.94 o
   5   1  19          3.63         -2.03         5.27 o
   6   1  19        538.99        433.53        18.90 o
   7   1  19       1369.66       1309.35        43.89 o
   8   1  19       3279.57       2968.07       107.00 o
   9   1  19          1.78         -5.26         5.26 o
  10   1  19         44.86         41.47         8.01 o
  11   1  19          1.99         11.09         7.51 o
  12   1  19          2.74         -0.71         9.06 o
  13   1  19         22.31         20.25        12.66 o
  14   1  19          5.45        -29.94        45.59 o
   0   2  19        233.99        347.18        18.85 o
   1   2  19        666.39        862.93        30.31 o
   2   2  19        183.32        224.81        10.65 o
   3   2  19        132.95        130.71         7.90 o
   4   2  19        147.01        155.42         8.33 o
   5   2  19        261.39        295.94        14.68 o
   6   2  19         48.95         36.56         7.94 o
   7   2  19        160.33        160.55        13.04 o
   8   2  19        690.74        628.85        25.67 o
   9   2  19          9.03          1.10         7.06 o
  10   2  19          4.61         12.34         7.20 o
  11   2  19         42.05         43.60         9.25 o
  12   2  19         18.31         33.93         9.37 o
  13   2  19          0.14         -1.58         9.69 o
   1   3  19        150.91        117.89         8.65 o
   2   3  19       1015.87       1074.49        34.74 o
   3   3  19        518.15        610.22        19.56 o
   4   3  19         73.75         61.25         6.20 o
   5   3  19        626.98        601.33        26.11 o
   6   3  19        423.97        359.39        18.89 o
   7   3  19         89.94         91.72        10.99 o
   8   3  19        178.19        175.42        14.33 o
   9   3  19        123.03         96.87        11.71 o
  10   3  19        133.50        146.38        14.34 o
  11   3  19          0.08          6.15         6.78 o
  12   3  19          4.00         -0.29         7.12 o
  13   3  19          0.87          8.28        10.56 o
   0   4  19         19.54          7.20         7.87 o
   1   4  19        733.14        683.77        27.94 o
   2   4  19        463.05        492.89        21.06 o
   3   4  19          0.86          0.88         5.66 o
   4   4  19        104.04         83.42         8.28 o
   5   4  19         47.11         51.15         8.16 o
   6   4  19         35.98         12.28         7.61 o
   7   4  19        237.09        201.29        21.20 o
   8   4  19          9.41          0.04         8.12 o
   9   4  19        106.41         72.41        10.75 o
  10   4  19         83.16         67.90        10.59 o
  11   4  19         13.89         26.03         8.83 o
  12   4  19          0.02          2.91         9.05 o
  13   4  19          0.28        -11.09        12.09 o
   1   5  19         14.77         17.64         6.81 o
   2   5  19       2069.50       1897.12        69.42 o
   3   5  19         52.17         64.58         8.73 o
   4   5  19         21.24         10.69         6.74 o
   5   5  19         96.22        111.60        10.99 o
   6   5  19         13.12         10.56         9.37 o
   7   5  19         24.20          1.42         8.01 o
   8   5  19         15.40          3.52         9.64 o
   9   5  19          5.53         -7.94         7.94 o
  10   5  19          1.49          0.08         8.21 o
  11   5  19         27.56          8.13         9.20 o
  12   5  19          0.59         -2.54         9.88 o
   0   6  19         64.77         64.91        14.94 o
   1   6  19        438.08        439.81        21.42 o
   2   6  19        217.18        269.05        19.73 o
   3   6  19        313.23        360.27        23.57 o
   4   6  19          0.06         -3.57         7.24 o
   5   6  19          2.68         -7.50         7.50 o
   6   6  19          0.03         -0.59         6.67 o
   7   6  19         14.30         13.64        10.27 o
   8   6  19        113.07         85.13        18.28 o
   9   6  19          0.38         16.70        10.35 o
  10   6  19          6.82         -7.80         9.65 o
  11   6  19          0.37          2.84        11.31 o
   1   7  19         17.60          5.70         8.57 o
   2   7  19        249.16        280.50        19.18 o
   3   7  19        184.70        157.93        18.11 o
   4   7  19         33.37         30.42        10.12 o
   5   7  19         66.37         40.79        10.49 o
   6   7  19         90.24         78.24        14.30 o
   7   7  19         14.43         15.35         8.28 o
   8   7  19        180.24        192.52        38.18 o
   9   7  19         21.99         23.89        12.30 o
  10   7  19          2.10         -9.47         9.47 o
   0   8  19          0.09         10.96        21.15 o
   1   8  19         31.24         40.94        15.18 o
   2   8  19        186.65        203.33        33.54 o
   3   8  19          0.09          8.20        11.28 o
   4   8  19         55.05         33.27        14.46 o
   5   8  19        124.17        102.88        13.96 o
   6   8  19         44.56         32.81        10.43 o
   7   8  19          2.56        -12.16        12.16 o
   8   8  19          4.07         -3.62        16.66 o
   1   9  19         19.73         33.00        14.79 o
   2   9  19          6.93        -12.26        12.26 o
   3   9  19         82.25         68.11        21.26 o
   4   9  19          9.19        -11.81        14.02 o
   5   9  19         47.26         50.57        13.37 o
   6   9  19          7.68        -13.09        14.06 o
   0  10  19        115.77        162.42        34.43 o
   1  10  19         14.54        -18.50        19.12 o
   2  10  19          5.75        -14.28        16.62 o
   3  10  19          1.65         -4.67        45.15 o
   0   0  20        286.07        384.59        29.36 o
   1   0  20          0.84          0.43         6.66 o
   2   0  20       5210.92       7380.18       261.29 o
   3   0  20       2608.12       3085.98       123.23 o
   4   0  20        211.12        204.03        15.00 o
   5   0  20       2287.36       1794.87        83.78 o
   6   0  20        281.00        206.20        19.62 o
   7   0  20         33.25         24.99        10.64 o
   8   0  20        982.33        858.18        45.05 o
   9   0  20        127.60        145.76        15.66 o
  10   0  20        549.15        478.10        31.53 o
  11   0  20        282.96        317.54        27.55 o
  12   0  20         23.45          1.57        14.09 o
  13   0  20          5.58         47.15        30.05 o
  14   0  20          4.30         77.33        63.32 o
   1   1  20        535.32        672.03        20.22 o
   2   1  20       3777.39       5104.57       136.18 o
   3   1  20        423.62        438.96        14.22 o
   4   1  20        943.73        919.50        27.32 o
   5   1  20         64.60         63.66         8.32 o
   6   1  20        321.06        321.62        16.64 o
   7   1  20          2.83          1.17         6.21 o
   8   1  20        344.34        335.81        16.66 o
   9   1  20         51.89         51.35         8.79 o
  10   1  20         27.01         23.63         7.66 o
  11   1  20         15.22         14.34         7.40 o
  12   1  20          0.04         -5.60         5.60 o
  13   1  20          1.60          9.10        11.51 o
   0   2  20       3533.99       4152.21       180.70 o
   1   2  20        129.95        194.10        11.09 o
   2   2  20          1.18          1.82         4.70 o
   3   2  20        878.20        962.29        28.02 o
   4   2  20       3199.46       3151.26        85.68 o
   5   2  20        546.41        496.96        19.41 o
   6   2  20        140.91        144.99        12.01 o
   7   2  20         24.86         19.23         7.81 o
   8   2  20        363.14        313.67        18.02 o
   9   2  20        129.89        143.21        12.48 o
  10   2  20        141.67        130.64        12.24 o
  11   2  20        189.98        183.86        20.90 o
  12   2  20         20.04         17.09         9.18 o
  13   2  20          1.06         -1.56         9.88 o
   1   3  20          2.33          3.08         5.28 o
   2   3  20          5.98          4.72         5.21 o
   3   3  20        202.35        214.02        11.07 o
   4   3  20         10.65         14.32         4.97 o
   5   3  20        618.97        647.66        27.93 o
   6   3  20         29.24         28.50         8.49 o
   7   3  20         11.55         21.01         8.10 o
   8   3  20         63.20         53.44         9.96 o
   9   3  20        250.28        260.00        23.40 o
  10   3  20         26.45          6.11         8.47 o
  11   3  20         66.67         56.21         8.88 o
  12   3  20          4.69          7.77         7.28 o
  13   3  20          4.64         -0.68         7.52 o
   0   4  20        631.14        526.83        28.31 o
   1   4  20        131.55        131.89         9.72 o
   2   4  20        329.88        376.19        15.41 o
   3   4  20        288.14        314.20        15.22 o
   4   4  20         12.91         24.22         6.86 o
   5   4  20         31.58         31.06         7.70 o
   6   4  20         43.97         25.62         8.81 o
   7   4  20          1.70          6.04         7.54 o
   8   4  20         45.22         46.68        10.24 o
   9   4  20         57.19         36.59        11.20 o
  10   4  20        462.72        492.60        25.62 o
  11   4  20         32.93         33.55         9.29 o
  12   4  20          4.38         -8.37         8.37 o
   1   5  20          8.71         -3.57         6.61 o
   2   5  20         78.33         90.17        10.01 o
   3   5  20       2032.77       2019.73        82.86 o
   4   5  20         12.33         10.54         7.52 o
   5   5  20          0.69         -2.99         6.61 o
   6   5  20         14.01          4.13         9.49 o
   7   5  20         54.83         29.23        10.63 o
   8   5  20         22.59         16.22        10.13 o
   9   5  20         22.84         22.72        13.25 o
  10   5  20         21.85         35.29        10.73 o
  11   5  20         30.83         43.44        12.49 o
  12   5  20          0.16         -5.51         9.71 o
   0   6  20       2032.88       2006.62       100.85 o
   1   6  20        112.22        100.86        13.39 o
   2   6  20         24.67         26.31         9.01 o
   3   6  20          8.78         13.89         8.18 o
   4   6  20        313.37        292.80        23.71 o
   5   6  20          5.42         -6.11         8.32 o
   6   6  20         87.35         79.54        14.52 o
   7   6  20          3.73         -9.46        10.45 o
   8   6  20          2.17         -4.64         8.78 o
   9   6  20         14.43         13.97        10.89 o
  10   6  20          2.44         20.49        11.19 o
  11   6  20         58.87         45.60        13.05 o
   1   7  20          1.07         -1.79         8.41 o
   2   7  20         30.03         26.33        10.05 o
   3   7  20         25.17         19.32        10.83 o
   4   7  20        140.29        159.49        15.73 o
   5   7  20         50.24         48.28        10.76 o
   6   7  20          2.61         -6.93         6.93 o
   7   7  20         47.86         12.36        15.73 o
   8   7  20        155.41        153.40        20.07 o
   9   7  20         25.37         37.14        13.26 o
  10   7  20         25.94         21.54        35.17 o
   0   8  20        357.57        400.75        45.06 o
   1   8  20         16.22         15.10        12.38 o
   2   8  20          2.10          3.62        11.10 o
   3   8  20         15.05          7.96        11.08 o
   4   8  20        141.01        109.07        19.96 o
   5   8  20        122.46         88.36        15.97 o
   6   8  20          9.55         12.53        10.31 o
   7   8  20          4.09          2.93        10.95 o
   8   8  20          6.26          0.86        15.69 o
   1   9  20          3.65         22.07        14.84 o
   2   9  20          4.38        -14.03        14.03 o
   3   9  20         19.59         12.75        16.27 o
   4   9  20          0.00         -2.83        13.15 o
   5   9  20          1.51          2.94        16.47 o
   6   9  20          0.35          9.56        11.73 o
   0  10  20          0.11         -4.79        29.29 o
   1  10  20         17.78         60.98        21.78 o
   2  10  20          1.97         -8.82        41.52 o
   1   1  21        304.68        501.16        17.14 o
   2   1  21       1558.28       2068.40        71.08 o
   3   1  21        325.22        414.23        13.87 o
   4   1  21       2413.12       2218.18        80.06 o
   5   1  21         83.84         56.75         8.42 o
   6   1  21         74.48         64.12         9.65 o
   7   1  21          5.17         -4.55         6.29 o
   8   1  21        165.04        131.40        11.77 o
   9   1  21        156.51        140.21        14.66 o
  10   1  21         64.42         47.21         9.08 o
  11   1  21          5.68          6.33         7.76 o
  12   1  21         42.19         51.50         9.79 o
  13   1  21         19.90          7.43        12.72 o
   0   2  21        359.38        447.24        28.53 o
   1   2  21         16.52         17.71         5.67 o
   2   2  21       1333.49       1469.79        64.76 o
   3   2  21        946.55       1143.94        33.50 o
   4   2  21       1722.93       1701.21        49.13 o
   5   2  21        327.85        375.49        19.98 o
   6   2  21         73.27         65.44         9.59 o
   7   2  21        317.37        325.94        18.68 o
   8   2  21        227.68        243.85        17.24 o
   9   2  21         26.32         30.79         8.23 o
  10   2  21         64.66         68.18        10.09 o
  11   2  21          1.21         -0.36         6.56 o
  12   2  21         93.81         80.56        12.75 o
  13   2  21         13.07          9.81        10.81 o
   1   3  21        774.23        775.63        36.21 o
   2   3  21       1694.53       1707.84        66.41 o
   3   3  21        523.62        577.82        21.36 o
   4   3  21         56.12         39.05         7.66 o
   5   3  21        677.49        666.75        28.56 o
   6   3  21        513.82        456.05        22.09 o
   7   3  21          2.99         -7.33         7.33 o
   8   3  21         70.15         72.16        10.55 o
   9   3  21         40.67         39.62         9.40 o
  10   3  21         36.75         43.09        11.06 o
  11   3  21         19.11         15.27         8.31 o
  12   3  21         41.02         33.11         8.86 o
  13   3  21         11.31          7.82         8.97 o
   0   4  21        309.33        374.97        26.71 o
   1   4  21         45.03         38.11         7.11 o
   2   4  21        291.07        322.94        16.17 o
   3   4  21         73.42         48.22         7.69 o
   4   4  21         46.64         47.07         9.93 o
   5   4  21          0.07         -1.32         5.98 o
   6   4  21         18.93         13.14         8.61 o
   7   4  21         17.37         23.63         8.88 o
   8   4  21        124.45        102.31        12.30 o
   9   4  21         38.80         17.41         9.07 o
  10   4  21          2.58          6.58         9.43 o
  11   4  21         27.17         24.00         8.97 o
  12   4  21          8.69         24.06         9.65 o
   1   5  21        735.76        740.97        29.27 o
   2   5  21        440.46        443.92        23.81 o
   3   5  21         48.06         60.81         8.72 o
   4   5  21         53.71         68.14        11.03 o
   5   5  21        232.64        233.96        15.61 o
   6   5  21        112.16         70.09        13.61 o
   7   5  21         54.65         24.04        11.63 o
   8   5  21         10.40         14.11         9.80 o
   9   5  21         26.18         15.91         9.42 o
  10   5  21         29.52         37.43        10.97 o
  11   5  21          9.57         -0.31         9.33 o
  12   5  21         58.00         47.75        35.29 o
   0   6  21         28.68         27.84        11.89 o
   1   6  21          4.36         13.84         8.62 o
   2   6  21         67.81         62.26        10.30 o
   3   6  21          1.14         -2.80         7.74 o
   4   6  21        168.71        148.31        16.55 o
   5   6  21         60.41         42.42         9.36 o
   6   6  21        115.82        130.11        18.15 o
   7   6  21        210.95        197.30        22.48 o
   8   6  21         41.84         50.18        12.00 o
   9   6  21         18.11          8.95        10.26 o
  10   6  21          1.39          6.66        11.41 o
  11   6  21         31.85        -33.73        44.63 o
   1   7  21         19.61          1.41         8.95 o
   2   7  21        796.58        793.10        34.48 o
   3   7  21         45.70         38.62        11.22 o
   4   7  21         38.84         25.38        11.57 o
   5   7  21         55.53         40.58        10.24 o
   6   7  21         30.21         31.47        11.24 o
   7   7  21         12.78         24.15        11.64 o
   8   7  21         74.66         50.49        12.70 o
   9   7  21         44.60         56.65        14.15 o
   0   8  21        543.02        681.21        52.22 o
   1   8  21          6.37          8.64        11.69 o
   2   8  21          2.03         -6.72        10.14 o
   3   8  21          7.48          9.55        10.32 o
   4   8  21          0.55         -1.94        11.05 o
   5   8  21         15.36         13.11        10.11 o
   6   8  21        105.93        109.71        23.63 o
   7   8  21         31.24         34.44        16.91 o
   8   8  21          0.03         -4.89        14.52 o
   1   9  21          3.58        -12.09        13.32 o
   2   9  21         17.27         51.63        18.19 o
   3   9  21          7.71        -15.50        15.50 o
   4   9  21          0.50          5.92        14.63 o
   5   9  21          0.17        -12.87        12.87 o
   6   9  21         38.05         40.48        36.33 o
   0   0  22         21.11         35.11        14.03 o
   1   0  22       2502.63       3795.08       144.06 o
   2   0  22        402.08        516.26        25.30 o
   3   0  22        363.54        498.66        26.89 o
   4   0  22        151.63        181.57        17.64 o
   5   0  22          2.30         23.77         9.93 o
   6   0  22       2969.39       2725.17       124.70 o
   7   0  22       1071.43        880.82        46.66 o
   8   0  22         25.02          4.57         9.56 o
   9   0  22         56.43         45.64        12.82 o
  10   0  22        188.24        191.84        24.13 o
  11   0  22         27.43         41.05        12.93 o
  12   0  22         86.60         88.26        21.12 o
  13   0  22        175.14        208.18        36.05 o
   1   1  22        913.46       1439.50        40.25 o
   2   1  22        211.24        286.16        13.39 o
   3   1  22        103.08        109.17         7.57 o
   4   1  22        317.90        374.90        16.70 o
   5   1  22        194.35        215.74        14.11 o
   6   1  22        138.30        118.63        11.92 o
   7   1  22        285.41        266.42        15.96 o
   8   1  22          0.19         -6.10         6.10 o
   9   1  22         27.62         16.54         8.02 o
  10   1  22         64.38         64.15         9.93 o
  11   1  22        121.10        124.08        13.73 o
  12   1  22          8.51          5.92         9.95 o
  13   1  22          4.27          2.17        11.88 o
   0   2  22        672.39        913.64        51.92 o
   1   2  22         25.94         44.38         7.21 o
   2   2  22        172.48        215.25        11.99 o
   3   2  22        571.67        571.17        21.41 o
   4   2  22        289.60        331.83        16.74 o
   5   2  22          3.87          7.33         6.77 o
   6   2  22          0.12          5.44         7.56 o
   7   2  22        327.40        279.50        17.48 o
   8   2  22        413.71        430.64        21.99 o
   9   2  22        313.63        393.44        26.13 o
  10   2  22         68.15         69.12        10.34 o
  11   2  22         14.29         10.75         7.65 o
  12   2  22          1.17         -0.39         6.19 o
  13   2  22         54.24         68.36        10.43 o
   1   3  22        437.22        520.54        22.02 o
   2   3  22        419.80        417.60        16.41 o
   3   3  22        321.94        314.10        14.10 o
   4   3  22        408.96        434.57        17.95 o
   5   3  22         66.19         67.90        11.37 o
   6   3  22         42.18         22.36         9.11 o
   7   3  22        219.87        185.60        15.62 o
   8   3  22          0.45         -7.93         7.93 o
   9   3  22          8.51         -7.50         7.50 o
  10   3  22         41.24         33.15         9.12 o
  11   3  22         32.27         28.43         8.97 o
  12   3  22          8.79         11.82        10.38 o
  13   3  22          5.27          3.60        23.13 o
   0   4  22       1616.65       1616.80       115.69 o
   1   4  22         77.75         64.21         8.42 o
   2   4  22       2663.87       2865.54       118.18 o
   3   4  22        323.83        303.26        19.15 o
   4   4  22       1381.53       1288.29        45.94 o
   5   4  22        288.18        267.17        18.41 o
   6   4  22         99.62         91.63        14.97 o
   7   4  22        106.50        100.82        13.68 o
   8   4  22         17.59         17.77         9.69 o
   9   4  22          1.18         -3.35         8.14 o
  10   4  22         35.77         36.06        11.45 o
  11   4  22         37.10         47.80        10.86 o
  12   4  22         27.19         36.94        10.18 o
   1   5  22        155.73        152.66        12.23 o
   2   5  22        507.04        477.89        26.02 o
   3   5  22        193.33        176.08        13.48 o
   4   5  22         18.93         27.48         8.60 o
   5   5  22        272.67        228.46        15.82 o
   6   5  22        102.64         72.98        13.34 o
   7   5  22        208.51        154.48        16.75 o
   8   5  22         12.43         10.86        11.99 o
   9   5  22         44.78         10.11         9.62 o
  10   5  22         89.28         81.69        19.14 o
  11   5  22          0.72         -3.86        10.38 o
   0   6  22       2166.90       2119.66        99.61 o
   1   6  22        515.53        578.09        26.67 o
   2   6  22          0.39          0.94         7.94 o
   3   6  22         86.46         63.09        11.77 o
   4   6  22        198.53        164.56        14.44 o
   5   6  22         75.82         60.40        13.76 o
   6   6  22          4.52         -0.14         8.15 o
   7   6  22          9.65         11.65        10.79 o
   8   6  22         23.51         21.05        11.18 o
   9   6  22          0.08         11.41        10.97 o
  10   6  22          0.56        -10.37        10.37 o
   1   7  22         18.64         22.47        10.50 o
   2   7  22         47.23         30.24        10.54 o
   3   7  22         82.07         60.69        11.58 o
   4   7  22          1.76         -4.79         9.19 o
   5   7  22         23.61         19.56         9.78 o
   6   7  22        140.37        126.93        13.44 o
   7   7  22          0.11         14.11        11.56 o
   8   7  22          0.78        -11.23        11.23 o
   9   7  22         53.71         57.79        14.88 o
   0   8  22          3.67          9.34        16.76 o
   1   8  22         17.24          5.60        11.84 o
   2   8  22         52.98         35.09        14.12 o
   3   8  22          0.35         17.05        11.24 o
   4   8  22         14.60         20.06        12.41 o
   5   8  22          1.23          6.90        11.05 o
   6   8  22         21.26         40.77        10.86 o
   7   8  22          6.98         -0.55        13.75 o
   8   8  22          3.29         46.71        34.25 o
   1   9  22         95.02        123.98        23.47 o
   2   9  22         20.97         13.61        15.36 o
   3   9  22         12.25          0.66        15.28 o
   4   9  22          4.23          8.83        15.45 o
   5   9  22          0.60          0.86        12.45 o
   1   1  23        415.13        533.99        19.51 o
   2   1  23         13.93         26.46         6.44 o
   3   1  23         62.06         69.70         7.83 o
   4   1  23         40.39         53.05         8.60 o
   5   1  23       3982.24       3830.54       150.19 o
   6   1  23        358.09        388.16        19.33 o
   7   1  23          1.17         -5.65         6.82 o
   8   1  23          8.84          2.77         7.44 o
   9   1  23         20.56         19.30         8.70 o
  10   1  23         23.06         14.88         8.70 o
  11   1  23          5.65          6.46         7.70 o
  12   1  23         30.34         40.54        10.35 o
  13   1  23          1.58          8.38        15.83 o
   0   2  23        216.29        279.76        25.39 o
   1   2  23        108.34        137.17        10.67 o
   2   2  23        418.00        497.27        17.89 o
   3   2  23        419.08        450.63        16.70 o
   4   2  23        267.91        300.90        13.44 o
   5   2  23         21.25         13.48         8.46 o
   6   2  23        745.64        686.81        29.85 o
   7   2  23        557.95        493.33        23.64 o
   8   2  23        302.80        329.06        19.56 o
   9   2  23         56.70         57.15        10.39 o
  10   2  23          0.02          0.24         7.36 o
  11   2  23        112.59        109.72        11.66 o
  12   2  23          2.32          5.59         7.57 o
  13   2  23         17.53         11.07        11.37 o
   1   3  23          1.00          2.09         6.42 o
   2   3  23         78.59         84.65         9.24 o
   3   3  23        444.61        493.98        22.07 o
   4   3  23        172.02        142.87        10.90 o
   5   3  23        153.39        236.98        23.62 o
   6   3  23         15.77          6.72         8.65 o
   7   3  23          2.26          5.48         8.54 o
   8   3  23         18.23         21.66         9.12 o
   9   3  23         23.48         10.45         8.06 o
  10   3  23         58.33         49.04        10.35 o
  11   3  23         19.75          1.65         9.26 o
  12   3  23         45.67         48.19        11.90 o
   0   4  23         46.17         29.17        10.46 o
   1   4  23        141.95        139.01        11.54 o
   2   4  23        267.09        336.82        20.82 o
   3   4  23        782.23        732.88        41.70 o
   4   4  23        379.44        370.18        21.55 o
   5   4  23          5.00         -6.67         6.67 o
   6   4  23         45.90         53.78        12.12 o
   7   4  23         34.82         20.40        10.20 o
   8   4  23          0.18          7.19         9.55 o
   9   4  23         31.98         14.64         9.29 o
  10   4  23          4.23         -6.41        10.89 o
  11   4  23         10.91          6.32         9.63 o
  12   4  23         27.31         52.54        10.87 o
   1   5  23        211.81        212.52        16.41 o
   2   5  23        455.86        406.00        20.60 o
   3   5  23          1.23         -5.52         6.70 o
   4   5  23         73.20         54.29         9.71 o
   5   5  23        263.10        202.02        20.85 o
   6   5  23         77.95         62.76        13.02 o
   7   5  23        220.25        215.06        19.11 o
   8   5  23         43.20          0.32        11.21 o
   9   5  23          6.25         -1.14         9.63 o
  10   5  23         11.76         -0.05         9.93 o
  11   5  23         36.54         30.08        11.60 o
   0   6  23        667.45        705.86        53.21 o
   1   6  23         63.02         71.19        11.23 o
   2   6  23          6.24         11.03         8.59 o
   3   6  23        154.50        156.54        15.76 o
   4   6  23        120.86         96.38        12.38 o
   5   6  23        129.88        112.06        13.40 o
   6   6  23         49.53         48.57        10.59 o
   7   6  23         40.42         31.52        11.35 o
   8   6  23         14.76         -0.75        11.74 o
   9   6  23         37.19         32.96        12.00 o
  10   6  23         12.88         17.43        11.76 o
   1   7  23          7.96         23.11        11.56 o
   2   7  23         12.89         -8.70         8.70 o
   3   7  23        296.22        317.23        29.46 o
   4   7  23         47.28         52.43        12.46 o
   5   7  23         76.12         69.06        13.77 o
   6   7  23          1.19          1.51         9.59 o
   7   7  23         77.36         78.75        21.12 o
   8   7  23          0.51        -10.31        10.31 o
   9   7  23          2.28          6.09        14.09 o
   0   8  23         31.22         35.55        18.52 o
   1   8  23         83.95         67.67        16.69 o
   2   8  23         23.28         15.16        12.35 o
   3   8  23        106.39        117.46        17.22 o
   4   8  23          1.55          3.36        10.95 o
   5   8  23          1.49         -7.57        10.12 o
   6   8  23         28.93         27.46        11.38 o
   7   8  23          6.13          0.12        15.12 o
   1   9  23        104.75        118.22        20.10 o
   2   9  23         21.66         27.88        15.01 o
   3   9  23         25.78         18.76        17.95 o
   4   9  23          0.42         17.06        17.67 o
   5   9  23          0.13        -28.54        28.54 o
   0   0  24        520.51        892.76        70.23 o
   1   0  24         74.71        121.20        15.08 o
   2   0  24        328.12        391.69        22.31 o
   3   0  24        234.22        268.88        18.75 o
   4   0  24        385.93        471.85        30.96 o
   5   0  24        834.44        691.47        41.54 o
   6   0  24        534.37        529.37        32.72 o
   7   0  24        289.90        319.18        26.54 o
   8   0  24        508.48        480.46        31.79 o
   9   0  24        725.58        767.89        41.59 o
  10   0  24        184.45        206.57        23.62 o
  11   0  24        111.12        160.89        20.59 o
  12   0  24         43.87         46.09        17.75 o
  13   0  24         11.67         17.66        20.86 o
   1   1  24         54.46         68.80         8.71 o
   2   1  24         49.71         64.07         8.21 o
   3   1  24        271.82        312.51        14.45 o
   4   1  24        124.13        112.23        12.11 o
   5   1  24          2.71         11.23         8.20 o
   6   1  24         15.11         26.12         8.44 o
   7   1  24        141.54        135.30        12.63 o
   8   1  24          3.82         -6.83         7.27 o
   9   1  24          0.19         -5.49         7.17 o
  10   1  24         34.62         28.92         8.74 o
  11   1  24         11.43          9.18         8.25 o
  12   1  24         45.13         38.45         9.23 o
  13   1  24          2.15          4.74        15.06 o
   0   2  24        749.22        851.74        51.14 o
   1   2  24          8.22         12.65         6.64 o
   2   2  24        227.06        270.87        14.20 o
   3   2  24         12.73         14.66         6.15 o
   4   2  24         31.01         27.20         6.02 o
   5   2  24        210.31        189.05        15.70 o
   6   2  24          3.37         -8.20         8.20 o
   7   2  24          0.04         -7.08         7.08 o
   8   2  24       1033.27       1072.11        52.87 o
   9   2  24        111.20        107.60        12.56 o
  10   2  24          0.20         -7.03         7.03 o
  11   2  24          4.16          5.17         7.08 o
  12   2  24         15.44         14.96        11.83 o
   1   3  24        132.47        168.83        14.05 o
   2   3  24        354.42        369.19        16.90 o
   3   3  24        461.92        468.51        23.43 o
   4   3  24        168.71        182.54        12.56 o
   5   3  24        290.50        324.69        21.91 o
   6   3  24         37.52         34.40        10.67 o
   7   3  24        171.60        145.74        15.92 o
   8   3  24         55.58         27.83        10.68 o
   9   3  24          2.36         -6.99         8.31 o
  10   3  24          0.02         -7.13         7.13 o
  11   3  24         14.46          5.60         8.57 o
  12   3  24        129.86        141.85        21.77 o
   0   4  24         55.63         53.14        11.85 o
   1   4  24          0.88         -5.65         6.50 o
   2   4  24         46.31         43.00         8.03 o
   3   4  24          5.70          0.97         6.91 o
   4   4  24         87.62         67.93         9.31 o
   5   4  24        159.40        147.89        12.86 o
   6   4  24        307.71        265.28        20.46 o
   7   4  24          1.78         -8.91         8.91 o
   8   4  24         95.39         48.01        11.82 o
   9   4  24         24.22         23.40        10.11 o
  10   4  24          0.93         -9.35        10.44 o
  11   4  24          0.08         -1.75         9.69 o
  12   4  24          3.92         -4.55        10.85 o
   1   5  24        229.41        190.59        16.02 o
   2   5  24         45.53         30.65         8.97 o
   3   5  24          0.82         -4.32         6.85 o
   4   5  24         41.00         39.14         9.66 o
   5   5  24         24.88          8.82         9.78 o
   6   5  24        234.82        233.88        22.62 o
   7   5  24         62.33         67.94        13.26 o
   8   5  24         14.53         -1.50        12.46 o
   9   5  24          7.34         -0.35         9.84 o
  10   5  24         42.22          8.92        14.40 o
  11   5  24          0.79         -6.23        13.30 o
   0   6  24        955.29       1103.44        57.66 o
   1   6  24          6.63         -2.56         8.59 o
   2   6  24         17.94         15.17        10.68 o
   3   6  24         40.12         42.94        10.41 o
   4   6  24         30.62         33.03        11.87 o
   5   6  24        108.99         90.16        14.55 o
   6   6  24          0.11         -4.59         6.66 o
   7   6  24         39.51         25.07        11.60 o
   8   6  24          9.37         19.86        11.59 o
   9   6  24          0.64          4.68        11.52 o
  10   6  24         43.98         32.91        15.45 o
   1   7  24         34.68          8.50        10.21 o
   2   7  24          7.77          0.54         8.88 o
   3   7  24        167.76        133.86        21.75 o
   4   7  24          0.15          3.75        10.10 o
   5   7  24         15.27         15.72        10.45 o
   6   7  24         11.46          1.31        10.62 o
   7   7  24         12.70         -8.36        10.90 o
   8   7  24          1.52         -7.66        11.64 o
   9   7  24          0.57         38.92        61.76 o
   0   8  24         10.48          8.10        16.49 o
   1   8  24          3.93         13.29        12.02 o
   2   8  24          0.86         -9.69        11.20 o
   3   8  24         23.12         41.11        13.67 o
   4   8  24         20.62          4.57        15.99 o
   5   8  24          4.13         -2.92        11.98 o
   6   8  24         13.51          7.56         9.78 o
   7   8  24          0.15          5.10        16.61 o
   1   9  24          1.92          6.59        15.40 o
   2   9  24         29.11         11.75        16.50 o
   3   9  24          4.62          8.98        16.93 o
   4   9  24         50.47          6.37        38.20 o
   1   1  25        491.96        654.11        23.02 o
   2   1  25        433.97        500.29        19.47 o
   3   1  25          1.68         -3.96         5.55 o
   4   1  25         66.37         65.02        10.59 o
   5   1  25        151.74        149.93        13.43 o
   6   1  25       1791.99       1743.40        68.12 o
   7   1  25        396.20        433.72        22.06 o
   8   1  25         25.72         24.78         9.31 o
   9   1  25         42.18         27.23         9.25 o
  10   1  25         52.26         56.41        11.07 o
  11   1  25          0.53          5.17         7.80 o
  12   1  25         40.51         60.32        10.34 o
   0   2  25        430.45        632.54        51.55 o
   1   2  25        828.48       1141.69        47.00 o
   2   2  25        490.17        595.31        21.71 o
   3   2  25          2.75          1.80         5.82 o
   4   2  25        178.29        224.68        13.07 o
   5   2  25         51.89         32.88         9.28 o
   6   2  25          0.00          3.83         8.83 o
   7   2  25        578.88        564.06        28.23 o
   8   2  25          6.02         -0.31         9.32 o
   9   2  25         14.68         11.33         8.41 o
  10   2  25        135.79        141.44        14.14 o
  11   2  25         12.94         20.05         8.58 o
  12   2  25          0.57         -5.05         7.94 o
   1   3  25       1402.89       1598.83        73.22 o
   2   3  25        413.70        455.20        20.44 o
   3   3  25         19.68         16.06         7.34 o
   4   3  25       1539.34       1609.79        56.26 o
   5   3  25        588.11        703.94        38.54 o
   6   3  25        198.40        154.83        16.26 o
   7   3  25        150.12        127.54        16.57 o
   8   3  25          1.48          0.85         9.56 o
   9   3  25          0.58         -9.83         9.83 o
  10   3  25         23.96         26.74        10.18 o
  11   3  25          2.99         15.01         9.35 o
  12   3  25         70.21         97.00        12.44 o
   0   4  25        547.86        603.82        47.95 o
   1   4  25        199.90        202.87        15.94 o
   2   4  25         30.85         29.44         8.48 o
   3   4  25        105.94         95.95        11.07 o
   4   4  25        225.70        222.86        18.81 o
   5   4  25        109.59        110.21        14.08 o
   6   4  25         19.08         23.87        10.70 o
   7   4  25          1.64         -8.07         9.91 o
   8   4  25          4.26         -4.17         9.30 o
   9   4  25        135.12        111.65        15.54 o
  10   4  25         13.12         14.43        10.26 o
  11   4  25          3.11         -0.31         9.83 o
   1   5  25          4.91          0.60         7.67 o
   2   5  25        332.42        369.19        23.72 o
   3   5  25         61.07         48.42         9.30 o
   4   5  25        156.10        164.52        17.98 o
   5   5  25         21.66         29.73         9.49 o
   6   5  25          0.08         -8.86         9.00 o
   7   5  25          5.19         -0.69         9.01 o
   8   5  25          4.83         -1.74        11.39 o
   9   5  25          0.59         16.81        11.66 o
  10   5  25          0.66        -10.06        10.06 o
  11   5  25          8.88         11.42        52.42 o
   0   6  25       1444.50       1434.76        93.57 o
   1   6  25         42.82         29.15         9.70 o
   2   6  25          3.64         -8.40         8.40 o
   3   6  25          9.75          7.24         9.56 o
   4   6  25        263.50        303.88        26.86 o
   5   6  25          5.51          3.67         7.80 o
   6   6  25         74.22         62.48        15.58 o
   7   6  25          5.97        -10.50        11.33 o
   8   6  25          7.51          0.91        10.58 o
   9   6  25         32.47         36.76        12.83 o
  10   6  25         26.21         98.09        64.35 o
   1   7  25         29.62         26.61        11.08 o
   2   7  25        183.78        160.50        22.86 o
   3   7  25         92.22         54.96        11.74 o
   4   7  25        143.67        142.61        17.33 o
   5   7  25          1.35         -0.29         9.92 o
   6   7  25        116.42         98.78        14.81 o
   7   7  25        104.58         79.94        16.78 o
   8   7  25          0.31         20.92        12.24 o
   0   8  25        101.00         86.27        21.97 o
   1   8  25         84.10         80.57        17.80 o
   2   8  25         37.73         24.42        13.22 o
   3   8  25          0.01         -2.43        10.74 o
   4   8  25         96.26         89.25        17.02 o
   5   8  25        126.24        128.88        21.07 o
   6   8  25         16.28         39.17        12.64 o
   1   9  25        116.48         75.47        23.62 o
   2   9  25         30.76         49.93        19.00 o
   3   9  25          3.39         17.35        18.52 o
   0   0  26        356.43        476.89        40.67 o
   1   0  26        256.53        415.41        26.13 o
   2   0  26         14.69         13.31        10.14 o
   3   0  26          9.11         -0.36        11.03 o
   4   0  26        718.10        661.67        48.49 o
   5   0  26       1718.61       1670.26        86.91 o
   6   0  26          0.03         -0.92        11.18 o
   7   0  26       1880.41       1760.76        91.63 o
   8   0  26       1217.53       1273.30        69.81 o
   9   0  26         21.39         12.08        12.05 o
  10   0  26          0.10        -11.96        11.96 o
  11   0  26        515.22        621.37        61.59 o
  12   0  26         53.08         69.53        19.04 o
   1   1  26        124.26        201.58        13.70 o
   2   1  26         79.45        111.50        11.63 o
   3   1  26        505.07        611.53        25.14 o
   4   1  26       1131.17       1227.08        69.60 o
   5   1  26         78.98         73.40        11.05 o
   6   1  26        416.71        398.48        21.85 o
   7   1  26         14.83          9.20         9.12 o
   8   1  26          7.07         -0.69         9.18 o
   9   1  26         29.11         32.56        10.06 o
  10   1  26          0.07          2.45         7.79 o
  11   1  26          0.90         -5.03         8.91 o
  12   1  26         23.53         38.84        10.69 o
   0   2  26       1277.62       1633.17        93.97 o
   1   2  26       1427.87       1936.72        82.52 o
   2   2  26         10.68         23.18         7.67 o
   3   2  26          3.18          1.82         6.38 o
   4   2  26       1475.63       1442.10        44.11 o
   5   2  26         37.20         77.96        17.72 o
   6   2  26        385.16        427.53        34.94 o
   7   2  26        238.66        257.53        24.28 o
   8   2  26          3.94         -8.57         8.57 o
   9   2  26          9.82          5.56         9.17 o
  10   2  26         21.64         12.48        10.13 o
  11   2  26         27.72         31.31        10.85 o
  12   2  26         19.03         24.66         9.39 o
   1   3  26         47.33         34.42         7.90 o
   2   3  26         84.16        105.19        10.37 o
   3   3  26          4.95          1.53         7.07 o
   4   3  26       1707.22       1666.94        56.34 o
   5   3  26         87.13        129.57        16.09 o
   6   3  26        160.71        102.01        15.53 o
   7   3  26        191.51        196.31        19.45 o
   8   3  26         17.05         -1.87        10.93 o
   9   3  26          2.68         -8.71         8.71 o
  10   3  26         78.09         63.15        12.28 o
  11   3  26         62.17         46.18        11.77 o
  12   3  26          4.75         11.94        15.82 o
   0   4  26       2819.88       3124.59       217.23 o
   1   4  26        597.14        705.74        32.67 o
   2   4  26        966.14        998.10        56.45 o
   3   4  26          2.20         -1.03         7.51 o
   4   4  26          0.29         -9.42         9.42 o
   5   4  26          9.57         -0.75         9.24 o
   6   4  26          2.11         -0.17         9.66 o
   7   4  26          7.70          2.76        10.24 o
   8   4  26        121.58         97.76        13.62 o
   9   4  26         10.15         13.53         9.86 o
  10   4  26         13.10         15.06        11.47 o
  11   4  26         20.28         20.33        11.70 o
   1   5  26        110.77        124.16        12.84 o
   2   5  26         95.02         88.33        10.87 o
   3   5  26        444.23        440.29        32.25 o
   4   5  26          3.93         -7.67         7.67 o
   5   5  26         25.30         18.46         7.46 o
   6   5  26         19.42         18.30        11.01 o
   7   5  26          9.73         12.62        10.44 o
   8   5  26          1.48          7.18        10.13 o
   9   5  26          5.49         12.20        11.43 o
  10   5  26          3.00         30.76        12.37 o
   0   6  26         30.65         31.65        13.83 o
   1   6  26        310.08        335.53        32.34 o
   2   6  26        155.98        125.88        16.87 o
   3   6  26         20.43         13.91         9.72 o
   4   6  26         39.58         48.14        11.99 o
   5   6  26          8.45          1.66         7.79 o
   6   6  26          0.23        -10.88        10.88 o
   7   6  26         10.91         12.47        11.54 o
   8   6  26          8.96          5.85        12.20 o
   9   6  26          1.83          8.59        12.12 o
   1   7  26          3.21         13.28        10.25 o
   2   7  26         86.22         93.34        16.85 o
   3   7  26         16.53         17.52         9.91 o
   4   7  26         41.70         21.80        11.92 o
   5   7  26         40.01         50.24        16.12 o
   6   7  26          7.53         13.46        11.61 o
   7   7  26         36.69         45.71        15.59 o
   8   7  26          0.66         28.92        12.73 o
   0   8  26          0.31          6.42        16.59 o
   1   8  26         11.11          3.86        11.47 o
   2   8  26         83.24         70.87        14.82 o
   3   8  26          2.65          7.11        13.83 o
   4   8  26        102.49         63.27        17.53 o
   5   8  26         62.71         44.60        17.73 o
   6   8  26          4.54         11.22        12.38 o
   1   9  26          3.66        -12.66        15.38 o
   2   9  26         12.14         17.71        16.93 o
   1   1  27         85.07        109.96        10.84 o
   2   1  27        286.59        392.90        20.10 o
   3   1  27          1.84          7.35         6.88 o
   4   1  27        182.55        194.66        15.99 o
   5   1  27        353.98        403.79        21.59 o
   6   1  27       2093.31       1995.23        73.13 o
   7   1  27         14.42         16.80         9.78 o
   8   1  27          4.28          0.96         9.50 o
   9   1  27        248.61        256.34        19.33 o
  10   1  27         80.46         68.39        11.59 o
  11   1  27         41.75         32.23         9.98 o
  12   1  27          0.39         -8.48         8.48 o
   0   2  27       1684.60       2321.44       149.38 o
   1   2  27        532.83        772.85        34.24 o
   2   2  27        508.53        625.62        29.28 o
   3   2  27         99.16         88.82        11.01 o
   4   2  27        922.14        996.70        36.72 o
   5   2  27        499.02        539.00        26.39 o
   6   2  27        628.03        560.97        30.24 o
   7   2  27         37.17         28.96        10.95 o
   8   2  27         28.05         16.15        10.12 o
   9   2  27          3.46         -6.59         7.89 o
  10   2  27          2.11          0.82         8.77 o
  11   2  27         32.83         34.30        11.34 o
  12   2  27          7.54          1.83        17.32 o
   1   3  27         69.13         88.94        10.28 o
   2   3  27        462.12        582.80        31.08 o
   3   3  27        306.03        413.56        20.94 o
   4   3  27         34.95         47.43         9.57 o
   5   3  27       1156.05       1199.87        71.55 o
   6   3  27         26.90         16.01        10.78 o
   7   3  27        187.97        186.25        18.98 o
   8   3  27          2.31         19.31        11.02 o
   9   3  27         10.42         -8.93         8.93 o
  10   3  27          8.66         33.09        10.58 o
  11   3  27         18.77          9.58        12.53 o
   0   4  27       2226.92       2468.31       165.38 o
   1   4  27          3.02          2.77         7.59 o
   2   4  27          1.91          1.52         7.51 o
   3   4  27          9.83         -2.14         7.57 o
   4   4  27         17.55          5.36         7.94 o
   5   4  27        144.52         82.44        18.53 o
   6   4  27         91.70         42.92        12.41 o
   7   4  27         97.50         71.53        14.84 o
   8   4  27        171.13        134.86        17.63 o
   9   4  27          0.43         -8.24         9.37 o
  10   4  27         21.27         27.42        11.55 o
  11   4  27         27.58         42.49        12.02 o
   1   5  27        124.54         97.18        12.61 o
   2   5  27         70.68         61.17        10.59 o
   3   5  27         14.47         -0.90         8.40 o
   4   5  27         46.00         43.61        11.07 o
   5   5  27         13.59         10.10         8.46 o
   6   5  27         12.69          3.60         9.83 o
   7   5  27          0.31         -9.72         9.72 o
   8   5  27          9.72          1.87        14.43 o
   9   5  27          6.24          1.75        12.11 o
  10   5  27         13.06        -11.30        11.30 o
   0   6  27        198.01        193.41        42.84 o
   1   6  27        103.96         84.59        17.15 o
   2   6  27        159.78        162.23        22.59 o
   3   6  27         79.33         48.84        12.50 o
   4   6  27         28.31         39.87        12.42 o
   5   6  27          4.46         -4.74         7.66 o
   6   6  27         18.34          7.30        13.79 o
   7   6  27         35.71         27.82        12.72 o
   8   6  27         17.02         25.87        12.58 o
   9   6  27          0.10          5.01        11.59 o
   1   7  27         28.62         20.03        10.49 o
   2   7  27          3.95          8.71         9.87 o
   3   7  27         46.56         29.09        13.91 o
   4   7  27          7.92         -7.12        11.61 o
   5   7  27         29.44         -0.28        11.98 o
   6   7  27          8.93          2.64        13.40 o
   7   7  27          1.20         10.11        14.47 o
   0   8  27         65.52         59.89        23.59 o
   1   8  27          4.80         18.91        12.05 o
   2   8  27         43.77         23.00        13.51 o
   3   8  27         64.00         68.76        16.23 o
   4   8  27        102.11         91.29        17.73 o
   5   8  27          8.47          9.79        13.64 o
   1   9  27         46.87         64.16        41.14 o
   0   0  28        888.61       1312.51        79.46 o
   1   0  28          8.17         14.77        10.78 o
   2   0  28          1.73          0.99        10.05 o
   3   0  28        120.78        196.09        19.84 o
   4   0  28       3107.65       3098.43       164.88 o
   5   0  28        160.40        138.26        20.71 o
   6   0  28       1669.13       1521.41        82.03 o
   7   0  28         27.30         18.94        14.45 o
   8   0  28        260.71        243.70        26.75 o
   9   0  28         18.28         10.05        12.65 o
  10   0  28        186.67        180.55        27.05 o
  11   0  28         69.91         65.30        19.02 o
  12   0  28         40.58         73.63        20.06 o
   1   1  28        212.18        323.77        17.38 o
   2   1  28        761.52       1022.30        39.68 o
   3   1  28         34.99         47.82         9.02 o
   4   1  28        156.32        136.92        14.38 o
   5   1  28         16.70         14.03         9.02 o
   6   1  28         30.47         52.77        11.80 o
   7   1  28          0.32          9.99         9.73 o
   8   1  28          8.06          7.30         9.69 o
   9   1  28         24.59         11.46        10.35 o
  10   1  28         21.23         31.24        10.04 o
  11   1  28         11.50         15.11        10.18 o
  12   1  28         24.05         21.24        12.79 o
   0   2  28         51.44         79.94        14.66 o
   1   2  28         68.94         74.50        10.10 o
   2   2  28       1445.50       1811.86        72.86 o
   3   2  28        188.22        223.79        15.18 o
   4   2  28          4.39          4.02         6.00 o
   5   2  28        792.89        764.66        32.72 o
   6   2  28        350.52        421.77        26.17 o
   7   2  28         38.83         38.97        11.76 o
   8   2  28        153.77        141.58        16.28 o
   9   2  28          8.75          2.97         9.92 o
  10   2  28          2.24         10.76         9.23 o
  11   2  28         49.93         42.00        10.96 o
   1   3  28        851.13       1007.92        43.87 o
   2   3  28        122.22        136.06        11.96 o
   3   3  28        406.11        420.85        23.69 o
   4   3  28         72.71         69.86        11.72 o
   5   3  28         35.75         27.48        11.49 o
   6   3  28         64.39         60.41        12.70 o
   7   3  28         38.12         51.04        13.00 o
   8   3  28         90.05         94.58        14.57 o
   9   3  28         81.04         63.42        12.90 o
  10   3  28          6.23         24.98        10.72 o
  11   3  28         64.18         72.50        14.17 o
   0   4  28        155.01        148.18        19.17 o
   1   4  28        266.01        326.08        22.78 o
   2   4  28         93.78         68.68        10.36 o
   3   4  28        215.35        207.54        16.64 o
   4   4  28        180.42        191.53        15.18 o
   5   4  28          0.44          8.53        10.90 o
   6   4  28         47.24         36.81        11.68 o
   7   4  28          3.55          7.12         9.63 o
   8   4  28         26.55         27.68        11.21 o
   9   4  28         22.08         12.00        10.45 o
  10   4  28          2.73         -9.11         9.46 o
   1   5  28          1.79          8.16         9.06 o
   2   5  28        988.47       1061.89        65.77 o
   3   5  28         39.53         25.71         9.36 o
   4   5  28        251.20        226.22        17.98 o
   5   5  28         39.09         33.39        15.19 o
   6   5  28         15.68         10.39        10.72 o
   7   5  28         37.40         12.99        11.07 o
   8   5  28          0.26          1.39         9.99 o
   9   5  28         29.05         43.44        13.95 o
  10   5  28         19.26         -5.48        17.43 o
   0   6  28          1.32         -0.65        15.41 o
   1   6  28          7.07         25.24        10.57 o
   2   6  28        270.79        230.61        26.26 o
   3   6  28          2.37          0.08         9.42 o
   4   6  28         72.01         27.67        11.41 o
   5   6  28          5.06         16.75         9.19 o
   6   6  28          9.54         17.61        12.86 o
   7   6  28          5.10         -0.18        12.17 o
   8   6  28          8.05          3.78        12.10 o
   9   6  28          4.97         -0.52        48.78 o
   1   7  28          0.02          6.43        10.17 o
   2   7  28         30.40         46.62        10.81 o
   3   7  28          4.58         -4.74         9.97 o
   4   7  28         13.50         29.43        13.63 o
   5   7  28          3.15          3.92        11.03 o
   6   7  28         29.93         32.67        22.66 o
   7   7  28         20.01         25.89        15.39 o
   0   8  28        139.99        147.29        48.20 o
   1   8  28          0.23          0.50        12.71 o
   2   8  28          0.01         -3.27        13.27 o
   3   8  28          2.20        -11.15        13.35 o
   4   8  28         11.85        -13.34        13.34 o
   5   8  28         29.23         17.42        24.72 o
   1   1  29       1251.69       1743.54        58.37 o
   2   1  29         35.00         47.22         8.98 o
   3   1  29          1.09          0.46         7.74 o
   4   1  29         14.98         14.67         6.80 o
   5   1  29        296.87        314.06        19.48 o
   6   1  29         46.14         54.85        11.96 o
   7   1  29        398.53        400.52        24.22 o
   8   1  29          6.26         -6.37         9.60 o
   9   1  29        176.08        172.21        18.98 o
  10   1  29         25.91         37.16        10.34 o
  11   1  29          2.63          9.19         9.91 o
   0   2  29          2.00          6.62        10.64 o
   1   2  29         27.52         47.69         8.85 o
   2   2  29         84.20         92.34        10.34 o
   3   2  29         12.08          8.24         7.79 o
   4   2  29          3.39          7.24         6.13 o
   5   2  29        342.31        403.49        23.66 o
   6   2  29        232.56        216.82        21.54 o
   7   2  29         25.09         22.97        11.11 o
   8   2  29          5.38          5.63         9.70 o
   9   2  29        168.70        108.09        16.63 o
  10   2  29        101.37         78.67        13.06 o
  11   2  29         12.85         23.53        10.88 o
   1   3  29        107.74         96.88        10.96 o
   2   3  29          0.17         -0.55         7.08 o
   3   3  29          8.28          9.66         8.45 o
   4   3  29         49.46         63.58        10.11 o
   5   3  29        234.26        226.69        21.10 o
   6   3  29         71.83         66.58        13.10 o
   7   3  29          1.36         -9.74         9.74 o
   8   3  29          6.26          3.66        10.08 o
   9   3  29         10.92         -0.41        10.17 o
  10   3  29         10.51         14.98        14.50 o
  11   3  29         33.45         17.75        11.04 o
   0   4  29          3.29          9.82        11.64 o
   1   4  29         35.49         36.10         8.82 o
   2   4  29        151.11        130.56        13.20 o
   3   4  29         22.16         12.69        10.38 o
   4   4  29        133.83        134.36        15.47 o
   5   4  29          2.91         -2.92        12.81 o
   6   4  29          0.00          7.85        10.44 o
   7   4  29        193.59        174.95        19.48 o
   8   4  29          0.30         14.07         9.96 o
   9   4  29         66.01         39.76        15.42 o
  10   4  29         20.38         22.03        11.44 o
   1   5  29         91.32         68.75        13.24 o
   2   5  29          3.78         13.39         9.88 o
   3   5  29        210.71        174.48        18.52 o
   4   5  29         39.92         13.93         9.53 o
   5   5  29         74.72         67.62        14.12 o
   6   5  29          3.06         -9.76         9.76 o
   7   5  29          0.32         16.89        10.88 o
   8   5  29         25.76         31.08        11.85 o
   9   5  29          0.19        -12.37        12.49 o
   0   6  29         98.11         64.75        19.09 o
   1   6  29          5.02          7.66         9.39 o
   2   6  29         20.88         19.72         9.67 o
   3   6  29        234.58        236.85        23.98 o
   4   6  29         55.82         43.05        12.90 o
   5   6  29         34.61         32.37         9.12 o
   6   6  29          4.45        -10.18        10.85 o
   7   6  29         22.99         38.94        15.21 o
   8   6  29          5.02        -12.50        12.50 o
   1   7  29         47.95         26.49        11.47 o
   2   7  29         88.09         85.20        19.15 o
   3   7  29         27.67         23.91        10.75 o
   4   7  29         20.69         -4.66        12.81 o
   5   7  29          0.00         -1.82        11.35 o
   6   7  29         14.28         -7.91        15.68 o
   7   7  29         47.04          7.24        41.00 o
   0   8  29         24.92        -10.30        16.05 o
   1   8  29         56.14         50.61        14.72 o
   2   8  29          0.65          9.06        14.22 o
   3   8  29         23.13         30.29        14.17 o
   4   8  29         24.27         38.23        14.04 o
   0   0  30       4283.45       6650.76       345.29 o
   1   0  30        642.53        961.82        44.53 o
   2   0  30        421.03        656.30        33.58 o
   3   0  30         61.54         76.76        15.34 o
   4   0  30       1554.14       1844.11       103.98 o
   5   0  30        946.47       1167.94        60.19 o
   6   0  30         73.10         62.01        17.43 o
   7   0  30        124.40         98.60        18.88 o
   8   0  30        317.81        277.66        26.61 o
   9   0  30         40.59         34.11        17.07 o
  10   0  30          6.16        -13.35        13.35 o
  11   0  30          0.89         -2.35        18.53 o
   1   1  30          3.15         20.19         8.21 o
   2   1  30        419.73        647.07        24.23 o
   3   1  30         26.59         28.46         9.16 o
   4   1  30         28.70         25.33         7.44 o
   5   1  30         51.69         47.06        11.06 o
   6   1  30          6.37          8.08        10.31 o
   7   1  30          0.40          8.72         9.76 o
   8   1  30         22.32          4.30        10.41 o
   9   1  30         56.94         60.78        12.79 o
  10   1  30          0.02         -1.58         9.48 o
  11   1  30          3.04          8.71        13.64 o
   0   2  30         19.11          2.47        11.03 o
   1   2  30        398.80        562.08        24.42 o
   2   2  30          1.12          6.66         7.52 o
   3   2  30         29.65         29.37         9.37 o
   4   2  30         88.30        102.72        12.10 o
   5   2  30         60.53         50.87        11.34 o
   6   2  30         11.20         20.62        10.61 o
   7   2  30         53.28         44.93        11.78 o
   8   2  30         16.80         14.96        10.04 o
   9   2  30          0.01          2.09         9.47 o
  10   2  30        146.01        143.89        17.69 o
  11   2  30         23.62         11.65        13.07 o
   1   3  30         41.82         26.34         7.93 o
   2   3  30        348.56        406.48        29.40 o
   3   3  30        387.10        519.30        27.96 o
   4   3  30         36.11         31.26        11.02 o
   5   3  30         33.93         67.46        15.02 o
   6   3  30         10.79         12.56        11.13 o
   7   3  30        350.80        397.41        30.40 o
   8   3  30          1.83        -10.15        10.15 o
   9   3  30          0.01          7.08        11.49 o
  10   3  30         12.23         13.00        10.38 o
   0   4  30        227.78        241.58        23.05 o
   1   4  30         52.07         48.67         9.32 o
   2   4  30        188.34        174.69        15.19 o
   3   4  30         77.90         75.99        11.94 o
   4   4  30        217.54        186.77        15.92 o
   5   4  30         52.96         30.83        13.86 o
   6   4  30         80.37         59.87        14.34 o
   7   4  30        145.91        141.85        20.93 o
   8   4  30          0.90         -9.98         9.98 o
   9   4  30         51.70         53.63        14.16 o
  10   4  30         10.15         17.31        11.56 o
   1   5  30        458.13        479.15        26.35 o
   2   5  30         34.47         34.00        10.79 o
   3   5  30         92.98         76.07        16.07 o
   4   5  30        199.48        173.09        14.70 o
   5   5  30          0.07          1.87         9.60 o
   6   5  30        128.78         79.32        15.37 o
   7   5  30         49.25         51.44        16.23 o
   8   5  30         56.63         15.43        12.11 o
   9   5  30         22.28         18.58        13.07 o
   0   6  30         51.26         66.59        17.72 o
   1   6  30         30.58         12.60         9.64 o
   2   6  30        127.23        134.46        17.36 o
   3   6  30          4.96          3.89        10.25 o
   4   6  30          0.00          0.69        10.74 o
   5   6  30         14.97          3.34        13.61 o
   6   6  30          8.93         -2.45        12.41 o
   7   6  30          8.13          1.47        13.54 o
   8   6  30          7.82         20.26        13.58 o
   1   7  30          9.23         -4.33        10.57 o
   2   7  30          5.85          8.46        10.09 o
   3   7  30          0.65        -13.79        17.51 o
   4   7  30         16.71         15.55        13.59 o
   5   7  30          7.21         -2.38        12.21 o
   6   7  30          2.94         -1.52        16.80 o
   0   8  30         38.32         32.75        17.62 o
   1   8  30         15.21         -6.82        11.95 o
   2   8  30          1.65         -6.25        15.47 o
   3   8  30          0.04         -5.74        15.20 o
   1   1  31         19.43         16.26         8.60 o
   2   1  31        491.72        658.29        28.99 o
   3   1  31         24.62         12.23         8.46 o
   4   1  31        109.17        130.72        11.86 o
   5   1  31         65.79         52.45        11.92 o
   6   1  31        358.98        406.63        24.74 o
   7   1  31         91.83         67.44        13.85 o
   8   1  31        101.41         68.71        14.56 o
   9   1  31         23.95         12.44        11.26 o
  10   1  31         11.98         17.53        10.36 o
  11   1  31         50.24         43.38        13.33 o
   0   2  31        581.20        857.68        62.79 o
   1   2  31         30.95         13.36         8.02 o
   2   2  31          7.91          5.15         7.37 o
   3   2  31        160.98        164.81        14.62 o
   4   2  31          1.41          3.99         8.70 o
   5   2  31         28.86         39.15        12.58 o
   6   2  31        591.53        637.45        32.71 o
   7   2  31          7.15         -1.66         9.03 o
   8   2  31         60.40         59.24        12.71 o
   9   2  31          0.50         -4.68         9.54 o
  10   2  31          0.56         -2.31        10.39 o
  11   2  31        152.66        219.02        29.74 o
   1   3  31          1.98         -5.14         6.92 o
   2   3  31         85.58         76.33        11.18 o
   3   3  31          3.92          0.31         8.91 o
   4   3  31        119.95        119.65        13.05 o
   5   3  31         32.92          5.66        12.09 o
   6   3  31         23.12         11.17        10.71 o
   7   3  31         78.78         52.90        13.13 o
   8   3  31        122.74        137.81        16.61 o
   9   3  31         57.75         64.50        13.55 o
  10   3  31         30.51         29.92        12.76 o
   0   4  31       1010.18       1073.60       113.57 o
   1   4  31        127.04        151.19        15.24 o
   2   4  31          2.82         12.50         8.78 o
   3   4  31         81.05         92.76        12.74 o
   4   4  31         17.58          8.15        10.29 o
   5   4  31          7.56         -2.13        11.55 o
   6   4  31         17.33         10.23        11.34 o
   7   4  31          8.20          8.56        10.30 o
   8   4  31          7.16         14.88        11.07 o
   9   4  31          1.27         -6.90        11.44 o
   1   5  31          8.43         10.36        10.26 o
   2   5  31        377.09        399.46        31.63 o
   3   5  31         43.98         25.50        10.80 o
   4   5  31         21.24         22.63         9.37 o
   5   5  31        367.48        357.13        31.13 o
   6   5  31        100.84         57.23        18.67 o
   7   5  31          0.10         -2.03        10.91 o
   8   5  31          9.94         14.64        12.52 o
   0   6  31        108.75         71.25        29.75 o
   1   6  31         86.07         60.41        13.78 o
   2   6  31        114.51        146.04        18.15 o
   3   6  31         14.87         12.10        10.63 o
   4   6  31         33.23         18.43        10.97 o
   5   6  31          6.79         -6.67        12.01 o
   6   6  31         11.17         11.49        12.77 o
   7   6  31         78.08         61.41        17.07 o
   1   7  31         53.36         42.74        14.76 o
   2   7  31          1.37         -5.52        10.03 o
   3   7  31         51.43         46.85        13.40 o
   4   7  31         45.61         34.83        13.72 o
   5   7  31         24.05         13.20        13.91 o
   6   7  31          7.53          4.67        30.62 o
   0   8  31         46.85         14.72        19.50 o
   1   8  31          0.92          2.55        12.66 o
   2   8  31        182.14        162.64        49.54 o
   0   0  32         11.71          1.37        17.16 o
   1   0  32        615.06        815.32        40.21 o
   2   0  32         13.78          1.73        11.73 o
   3   0  32        569.52        826.81        44.97 o
   4   0  32        182.96        171.96        24.28 o
   5   0  32        587.73        717.56        59.00 o
   6   0  32        510.75        545.79        39.27 o
   7   0  32          7.81         13.37        14.20 o
   8   0  32          7.87        -12.46        12.46 o
   9   0  32          4.51         -0.93        16.14 o
  10   0  32        128.03        124.39        41.25 o
  11   0  32          4.07        -17.18        25.46 o
   1   1  32        150.12        210.02        15.01 o
   2   1  32          0.17          4.40         8.11 o
   3   1  32         53.86         65.80        10.78 o
   4   1  32         35.47         38.58        10.08 o
   5   1  32         64.87         41.24        12.68 o
   6   1  32          5.55          2.42        10.33 o
   7   1  32         16.19         -0.33        10.65 o
   8   1  32          2.06          8.63        10.81 o
   9   1  32          0.11          3.50         9.39 o
  10   1  32         92.42         84.21        14.24 o
   0   2  32         33.23         18.92        18.80 o
   1   2  32          0.97         -7.40         7.68 o
   2   2  32         11.11         15.39         8.80 o
   3   2  32         12.54         15.99         8.80 o
   4   2  32         29.24         14.74         7.12 o
   5   2  32         19.02         16.43        12.89 o
   6   2  32         33.78         37.17        11.62 o
   7   2  32          4.33         14.10         9.88 o
   8   2  32          0.09          5.95         9.55 o
   9   2  32        134.73        121.04        21.64 o
  10   2  32        111.05        107.88        15.38 o
   1   3  32          6.19          8.48         7.90 o
   2   3  32         52.93         41.05        10.05 o
   3   3  32         16.85         34.23        10.82 o
   4   3  32          0.73          0.50         7.73 o
   5   3  32          2.69         13.81        12.94 o
   6   3  32         52.36         27.59        11.90 o
   7   3  32         48.82         31.26        11.90 o
   8   3  32         10.45         18.15        11.19 o
   9   3  32         51.44         16.40        11.56 o
  10   3  32        227.83        232.09        29.45 o
   0   4  32        764.16        809.45        81.92 o
   1   4  32        267.35        307.09        22.21 o
   2   4  32        318.52        396.05        29.42 o
   3   4  32         73.75         64.48        12.23 o
   4   4  32          0.54         -6.73         8.36 o
   5   4  32         44.14         46.85        14.26 o
   6   4  32         50.18         28.37        13.50 o
   7   4  32        185.60        167.61        25.38 o
   8   4  32        208.68        207.14        22.87 o
   9   4  32          0.36        -13.45        13.45 o
   1   5  32        122.97        107.83        17.14 o
   2   5  32         28.41         20.43         9.93 o
   3   5  32         17.41         17.31        10.32 o
   4   5  32        150.05        138.80        21.98 o
   5   5  32         38.81         20.70        13.25 o
   6   5  32          3.63          1.02        11.38 o
   7   5  32        148.70        128.34        18.01 o
   8   5  32         32.89         16.54        14.34 o
   0   6  32        215.80        173.49        40.13 o
   1   6  32        143.22         81.75        17.14 o
   2   6  32         23.06          6.49        12.96 o
   3   6  32         55.93         47.08        13.38 o
   4   6  32         88.62         90.90        14.14 o
   5   6  32         71.48         33.06        13.10 o
   6   6  32          9.43         -8.22        14.41 o
   7   6  32         42.45         15.33        17.53 o
   1   7  32          0.02         -1.43        10.69 o
   2   7  32          2.35         -2.05        14.57 o
   3   7  32         71.13         37.11        13.22 o
   4   7  32        122.19         95.56        18.58 o
   5   7  32         17.30         13.77        15.44 o
   1   1  33        690.72        955.41        33.28 o
   2   1  33         17.83         17.83         8.78 o
   3   1  33        124.80        151.09        14.73 o
   4   1  33        213.27        209.47        19.96 o
   5   1  33         28.17         17.05        10.38 o
   6   1  33        235.34        182.93        20.14 o
   7   1  33         75.08         58.43        14.57 o
   8   1  33        207.54        171.92        18.06 o
   9   1  33          0.25         -8.32         9.56 o
  10   1  33         35.45         36.85        13.20 o
   0   2  33        437.67        529.98        45.41 o
   1   2  33         48.79         46.80         9.80 o
   2   2  33         79.15         91.15        12.20 o
   3   2  33         33.52         19.13         8.99 o
   4   2  33         53.35         78.54        11.46 o
   5   2  33        266.99        271.46        27.97 o
   6   2  33        272.54        214.12        22.29 o
   7   2  33         78.93         52.67        12.13 o
   8   2  33         18.11         24.10        11.49 o
   9   2  33        101.08         97.88        15.84 o
  10   2  33         37.16         33.30        13.07 o
   1   3  33          0.08          3.34         7.96 o
   2   3  33          0.20         11.70         9.26 o
   3   3  33          0.94         -1.23         9.55 o
   4   3  33          8.19         -0.60         8.00 o
   5   3  33         53.94         37.41        12.79 o
   6   3  33          0.29        -10.72        10.72 o
   7   3  33        149.63        119.92        16.86 o
   8   3  33         94.09         84.26        15.22 o
   9   3  33        125.90        120.26        17.14 o
   0   4  33        146.95        120.89        18.17 o
   1   4  33         57.87         36.28        10.45 o
   2   4  33         39.80         39.10        10.58 o
   3   4  33         23.03         11.52        11.33 o
   4   4  33          6.21          4.75         8.67 o
   5   4  33        161.08        133.50        19.06 o
   6   4  33          4.02         -9.60        11.83 o
   7   4  33         19.49          1.87        11.17 o
   8   4  33          1.93         -8.58        11.35 o
   9   4  33          4.51         -4.61        13.40 o
   1   5  33         18.76         -2.20         9.15 o
   2   5  33          0.13          2.04         9.34 o
   3   5  33        125.89        117.70        16.78 o
   4   5  33         57.03         64.93        11.40 o
   5   5  33          0.57         -2.21        12.28 o
   6   5  33          5.44          1.00        12.24 o
   7   5  33          2.39          0.54        12.26 o
   8   5  33         29.69         16.22        17.75 o
   0   6  33          6.11         11.23        18.45 o
   1   6  33        128.06        123.42        15.14 o
   2   6  33         59.65         44.65        15.29 o
   3   6  33          1.53          3.16        10.99 o
   4   6  33          0.77          7.83        14.44 o
   5   6  33         77.47         60.81        19.45 o
   6   6  33         21.99         13.09        15.14 o
   1   7  33         63.75         57.67        17.49 o
   2   7  33        353.03        431.64        42.93 o
   3   7  33        124.62        102.77        16.08 o
   4   7  33         87.99         69.21        14.43 o
   0   0  34        243.63        432.67        44.24 o
   1   0  34         30.04         18.24        12.51 o
   2   0  34         10.55          0.32        14.40 o
   3   0  34          0.33          2.87        11.48 o
   4   0  34         49.23         47.22        18.46 o
   5   0  34          0.33         -5.66        14.25 o
   6   0  34        953.03       1182.22       100.92 o
   7   0  34        105.12        112.93        22.10 o
   8   0  34         17.96         42.70        17.57 o
   9   0  34          5.79        -14.90        14.90 o
  10   0  34         71.34         41.94        22.73 o
   1   1  34         79.14        108.94        12.83 o
   2   1  34         17.58          5.29         9.69 o
   3   1  34        206.08        231.16        16.95 o
   4   1  34          9.16         12.64        11.44 o
   5   1  34          0.38         -7.91         9.27 o
   6   1  34         15.65         12.57        11.59 o
   7   1  34          0.11         -5.05        10.06 o
   8   1  34         18.09          3.11        11.13 o
   9   1  34        156.99        163.83        17.71 o
  10   1  34         32.11         46.09        14.15 o
   0   2  34        745.45       1035.79        68.97 o
   1   2  34         17.86         23.28         9.35 o
   2   2  34         70.18         73.20        12.10 o
   3   2  34         11.92         11.25         9.30 o
   4   2  34        174.74        159.84        13.76 o
   5   2  34         18.72          9.04        10.97 o
   6   2  34         44.50         49.19        13.76 o
   7   2  34         42.24         41.89        12.53 o
   8   2  34        221.03        187.09        21.86 o
   9   2  34          6.69         16.77        12.32 o
   1   3  34        184.92        191.22        19.72 o
   2   3  34          0.37         -8.95         8.95 o
   3   3  34          7.59          7.78         9.70 o
   4   3  34         74.30         57.71         9.67 o
   5   3  34         11.72         11.47        12.41 o
   6   3  34        272.97        190.49        32.26 o
   7   3  34         46.01         29.43        11.71 o
   8   3  34          1.96         -9.65         9.65 o
   9   3  34          5.30         13.94        12.01 o
   0   4  34        227.88        273.34        35.05 o
   1   4  34          3.80          3.20         9.57 o
   2   4  34          9.72          3.48         9.15 o
   3   4  34         27.88         31.03        10.80 o
   4   4  34         77.89         82.35        11.82 o
   5   4  34        147.81        118.27        18.48 o
   6   4  34         11.29         27.85        14.12 o
   7   4  34         21.10         15.83        14.29 o
   8   4  34          0.00        -11.19        11.19 o
   1   5  34        164.32        153.27        18.23 o
   2   5  34        314.49        354.45        48.67 o
   3   5  34        102.32         86.94        13.26 o
   4   5  34         20.24         21.63        10.43 o
   5   5  34        134.11        137.68        21.07 o
   6   5  34          6.08         -3.71        12.75 o
   7   5  34         29.21         -1.19        13.47 o
   0   6  34        605.86        773.67        59.33 o
   1   6  34         20.93         27.46        12.32 o
   2   6  34          2.17          0.32        10.50 o
   3   6  34         53.95         60.87        14.86 o
   4   6  34         11.68         22.16        11.14 o
   5   6  34         78.87         38.37        17.54 o
   6   6  34          8.45         32.47        30.39 o
   1   7  34          8.26        -12.73        12.73 o
   2   7  34          4.88         15.23        14.35 o
   3   7  34          7.38         -7.53        15.69 o
   1   1  35          8.69         33.73         9.73 o
   2   1  35        147.04        183.86        17.46 o
   3   1  35          1.35         -2.25         9.02 o
   4   1  35        103.14        125.90        16.16 o
   5   1  35         26.48         14.73        10.67 o
   6   1  35         27.72         10.35        11.83 o
   7   1  35          5.04         -1.30        10.85 o
   8   1  35        117.51        130.48        17.38 o
   9   1  35          3.18         -1.21        10.92 o
   0   2  35        265.82        357.75        35.62 o
   1   2  35         66.05         82.77        11.78 o
   2   2  35         43.34         69.87        12.52 o
   3   2  35        127.26        123.09        13.44 o
   4   2  35        100.74        103.84        12.24 o
   5   2  35        533.46        592.06        38.21 o
   6   2  35         21.50         55.41        13.55 o
   7   2  35         25.80         19.66        11.27 o
   8   2  35          4.60         14.49        11.17 o
   9   2  35          9.25         14.47        12.99 o
   1   3  35        111.04        136.14        14.65 o
   2   3  35          0.86         -7.75         9.18 o
   3   3  35          9.02         -0.62         9.27 o
   4   3  35          5.55          2.28         7.54 o
   5   3  35         34.96         14.92        12.33 o
   6   3  35         96.57         61.35        18.42 o
   7   3  35         48.30         57.43        15.17 o
   8   3  35         35.10         39.78        16.09 o
   0   4  35         73.26         96.80        17.63 o
   1   4  35          4.69          1.56         9.49 o
   2   4  35          7.98         19.79         9.92 o
   3   4  35          4.33         -9.36         9.36 o
   4   4  35          1.55          2.34         8.62 o
   5   4  35          2.52         25.94        12.96 o
   6   4  35        130.67        138.11        20.07 o
   7   4  35          1.16         21.30        13.60 o
   8   4  35          0.19        -12.89        12.89 o
   1   5  35          6.38        -10.61        10.61 o
   2   5  35        224.86        230.84        19.73 o
   3   5  35          4.00          1.63         9.92 o
   4   5  35          3.17         -8.58         9.50 o
   5   5  35         46.97         41.13        14.27 o
   6   5  35          1.30        -15.10        15.10 o
   7   5  35         14.29         21.28        65.39 o
   0   6  35         15.92         31.50        18.40 o
   1   6  35         82.75         70.58        15.13 o
   2   6  35         38.59         35.68        13.37 o
   3   6  35         49.85         41.62        12.59 o
   4   6  35         93.05         79.31        14.19 o
   5   6  35          4.07         29.75        15.91 o
   1   7  35        193.78        161.68        35.38 o
   0   0  36         97.48        144.82        28.53 o
   1   0  36         12.76         17.33        15.66 o
   2   0  36          0.18          3.70        14.85 o
   3   0  36         24.81         16.51        13.71 o
   4   0  36         34.28         30.51        19.03 o
   5   0  36        576.72        619.50        42.69 o
   6   0  36          0.86        -10.46        18.05 o
   7   0  36        130.65        133.90        24.42 o
   8   0  36         10.05         34.44        21.08 o
   9   0  36         16.75         11.72        23.01 o
   1   1  36         70.73         87.62        12.55 o
   2   1  36        233.35        340.08        24.34 o
   3   1  36        348.17        405.82        23.26 o
   4   1  36         11.13          9.50        11.02 o
   5   1  36         37.54         49.32        12.34 o
   6   1  36         46.96         60.95        15.17 o
   7   1  36         19.57         30.44        12.48 o
   8   1  36         16.62         32.11        12.28 o
   9   1  36         44.82         34.08        12.53 o
   0   2  36         88.57        135.14        20.76 o
   1   2  36        387.64        500.42        36.32 o
   2   2  36         25.10         26.10        10.91 o
   3   2  36         22.74          4.00         9.62 o
   4   2  36         30.57         33.01         9.00 o
   5   2  36          0.00         13.29        11.56 o
   6   2  36        119.29        115.59        17.98 o
   7   2  36         15.34          3.40        15.36 o
   8   2  36          3.48          2.12        10.28 o
   9   2  36         44.45         82.86        49.95 o
   1   3  36        289.73        304.88        32.27 o
   2   3  36        122.26        118.49        17.12 o
   3   3  36        179.51        208.33        23.49 o
   4   3  36          4.93         -8.26        11.13 o
   5   3  36        187.41        228.92        30.52 o
   6   3  36        109.17         90.07        17.50 o
   7   3  36         11.98         -2.33        12.44 o
   8   3  36         19.75         32.18        15.46 o
   0   4  36          1.71         -6.72        13.69 o
   1   4  36         53.23         60.59        13.02 o
   2   4  36         16.35         28.45        11.18 o
   3   4  36         31.92         37.19        10.86 o
   4   4  36          2.02          4.58         9.89 o
   5   4  36         45.03         46.05        15.82 o
   6   4  36        130.26         83.56        17.97 o
   7   4  36         35.79         23.98        15.53 o
   1   5  36         26.69         16.11        10.15 o
   2   5  36          1.22          7.53        11.16 o
   3   5  36         20.42         10.99        10.31 o
   4   5  36          0.43          4.27        11.11 o
   5   5  36          1.82         10.46        14.50 o
   6   5  36          0.33         -8.40        13.23 o
   0   6  36        127.78        104.31        39.46 o
   1   6  36         90.17         83.06        21.01 o
   2   6  36         17.20        -11.47        11.73 o
   3   6  36          1.57          6.70        11.53 o
   4   6  36         41.21         34.10        12.21 o
   1   1  37        211.10        299.63        18.28 o
   2   1  37         12.87         53.77        11.94 o
   3   1  37         26.17         24.71         9.76 o
   4   1  37         37.43         45.70        12.20 o
   5   1  37        138.85        160.91        18.26 o
   6   1  37        101.72        100.76        16.75 o
   7   1  37         20.55        -12.24        12.24 o
   8   1  37         65.37         60.32        13.83 o
   0   2  37        202.43        287.21        27.89 o
   1   2  37          3.54         15.19        10.74 o
   2   2  37        194.94        193.25        23.58 o
   3   2  37          2.25         13.23        11.71 o
   4   2  37         50.62         36.55        12.16 o
   5   2  37         86.80         68.15        16.21 o
   6   2  37         50.97         30.37        13.05 o
   7   2  37         23.65         25.14        13.98 o
   8   2  37         23.41          5.21        17.24 o
   1   3  37         30.87         28.26        10.11 o
   2   3  37         41.29         26.81        12.30 o
   3   3  37        172.41        195.96        23.30 o
   4   3  37         12.70         10.66        10.19 o
   5   3  37          4.28          6.40        13.75 o
   6   3  37        187.46        149.27        25.11 o
   7   3  37         22.32         18.10        14.20 o
   0   4  37         60.36         84.13        20.76 o
   1   4  37          5.88         -2.89         9.77 o
   2   4  37          6.16         -9.99         9.99 o
   3   4  37         10.28         34.04        11.00 o
   4   4  37        129.79        113.53        14.41 o
   5   4  37         10.62         -0.84        13.19 o
   6   4  37        197.82        164.06        21.32 o
   7   4  37         42.63         -0.75        61.11 o
   1   5  37          6.43         18.34        12.44 o
   2   5  37         17.88          3.61        11.07 o
   3   5  37         58.21         55.22        13.16 o
   4   5  37          0.97         16.31        13.01 o
   5   5  37        112.61         97.80        20.86 o
   0   6  37        230.84        260.16        57.47 o
   1   6  37          1.84         -6.44        12.30 o
   2   6  37         15.75         28.62        16.25 o
   3   6  37          5.94        -12.27        20.06 o
   0   0  38         24.09         22.28        19.46 o
   1   0  38        104.06        120.98        20.82 o
   2   0  38        114.66        117.46        21.36 o
   3   0  38         24.29         17.24        14.28 o
   4   0  38        405.16        482.61        41.49 o
   5   0  38        190.13        183.63        27.42 o
   6   0  38          3.62        -10.35        16.44 o
   7   0  38         70.04        116.55        24.83 o
   8   0  38         48.74         50.33        26.38 o
   1   1  38          0.13          9.35        10.34 o
   2   1  38        386.21        487.86        27.60 o
   3   1  38         39.16         40.76         9.90 o
   4   1  38        115.11        119.54        15.37 o
   5   1  38         29.71         24.86        16.17 o
   6   1  38         44.50         33.30        13.76 o
   7   1  38         28.21         28.27        13.71 o
   8   1  38         15.20          4.31        11.23 o
   0   2  38        294.94        413.06        34.61 o
   1   2  38         31.08         26.25        10.32 o
   2   2  38          0.31         -8.67         8.67 o
   3   2  38          0.18         -8.51         8.51 o
   4   2  38         30.70         34.59        11.16 o
   5   2  38          7.38          8.20        12.66 o
   6   2  38         11.50        -10.31        13.92 o
   7   2  38          5.72          0.54        12.41 o
   1   3  38         45.68         25.70        12.03 o
   2   3  38          4.46          1.70        10.09 o
   3   3  38        145.30        111.40        16.32 o
   4   3  38         65.26         56.94        15.96 o
   5   3  38          0.00        -11.30        11.30 o
   6   3  38         32.01         40.61        15.09 o
   7   3  38          0.00         -0.76        13.44 o
   0   4  38          6.81         -9.57        15.90 o
   1   4  38          2.22          7.73        11.77 o
   2   4  38          0.87         -2.14        10.99 o
   3   4  38          0.64          0.20        10.26 o
   4   4  38          1.93         -0.74        10.65 o
   5   4  38          0.61         -8.03        12.27 o
   6   4  38         86.08         61.45        16.60 o
   1   5  38          1.81         -2.87        12.23 o
   2   5  38          0.01        -13.12        13.12 o
   3   5  38        133.60        130.62        18.88 o
   4   5  38          2.51        -10.03        11.84 o
   0   6  38         40.46        -15.03        24.94 o
   1   6  38          2.23         19.09        23.10 o
   1   1  39         35.89         35.33        11.20 o
   2   1  39          0.01         12.64        10.07 o
   3   1  39         24.16         17.15         9.23 o
   4   1  39        318.03        353.99        27.58 o
   5   1  39          3.48          0.37        10.62 o
   6   1  39         27.78         27.30        14.13 o
   7   1  39         58.25         52.05        17.02 o
   0   2  39         42.18         53.64        16.08 o
   1   2  39          6.32          9.31        10.60 o
   2   2  39         26.10         32.47        11.98 o
   3   2  39          8.02          1.45        13.57 o
   4   2  39         21.31          6.35        14.77 o
   5   2  39          1.50         -0.55        11.03 o
   6   2  39          1.71        -13.02        13.02 o
   7   2  39         17.57         -8.34        14.24 o
   1   3  39        178.81        173.84        20.60 o
   2   3  39        202.98        202.15        34.49 o
   3   3  39        111.18        122.68        15.84 o
   4   3  39         11.63          2.33        13.95 o
   5   3  39         15.30         18.98        14.82 o
   6   3  39         23.78         21.42        14.13 o
   0   4  39          7.64         -3.43        15.56 o
   1   4  39         76.62         59.43        14.48 o
   2   4  39         11.81          0.26        14.84 o
   3   4  39        125.32        122.71        15.40 o
   4   4  39         32.92         30.37        14.06 o
   5   4  39        139.20        165.37        23.19 o
   1   5  39          1.85          6.39        14.23 o
   2   5  39         44.48         41.21        16.47 o
   3   5  39         13.22         12.76        12.06 o
   0   0  40         73.10        101.09        27.62 o
   1   0  40        130.77        236.44        28.16 o
   2   0  40          2.36        -10.80        14.02 o
   3   0  40         16.68         47.69        15.96 o
   4   0  40       1093.21       1556.14        84.43 o
   5   0  40        122.41        122.63        24.08 o
   6   0  40          0.04        -17.68        18.46 o
   7   0  40          5.73        -20.96        20.96 o
   1   1  40         88.43        124.89        15.40 o
   2   1  40        163.27        231.30        17.93 o
   3   1  40          0.79         -6.62         8.72 o
   4   1  40         11.54         22.01        12.11 o
   5   1  40         21.53         20.77        12.68 o
   6   1  40         74.99         71.45        17.17 o
   7   1  40         46.36         80.37        31.53 o
   0   2  40         51.82         57.15        16.92 o
   1   2  40          6.54         11.82        10.71 o
   2   2  40         57.39         85.98        14.11 o
   3   2  40         12.81         15.46        10.19 o
   4   2  40         80.59         68.50        14.32 o
   5   2  40          1.64         -6.19        12.58 o
   6   2  40          1.89         -5.36        17.70 o
   1   3  40         65.41         51.92        12.97 o
   2   3  40          5.43         15.82        10.82 o
   3   3  40        153.33        144.53        21.66 o
   4   3  40         10.58         21.54        12.27 o
   5   3  40         55.51         41.57        16.60 o
   6   3  40          6.26        -15.05        67.47 o
   0   4  40         36.50         35.63        19.06 o
   1   4  40         30.06         22.80        12.28 o
   2   4  40        183.92        202.27        19.70 o
   3   4  40          0.99        -10.83        10.83 o
   4   4  40         24.08         19.59        13.07 o
   1   5  40          3.67          2.57        15.82 o
   2   5  40         32.53         10.06        32.88 o
   1   1  41         82.85        105.34        15.03 o
   2   1  41        624.88        922.34        38.54 o
   3   1  41          0.00         -2.28         9.11 o
   4   1  41         87.22         78.06        15.54 o
   5   1  41         31.41         11.95        12.53 o
   6   1  41        201.20        180.20        21.34 o
   0   2  41        130.38        191.13        37.33 o
   1   2  41          0.06          3.33        11.20 o
   2   2  41          2.44         17.54        13.23 o
   3   2  41          0.21         15.38        11.32 o
   4   2  41         31.47         38.00        15.11 o
   5   2  41          4.97        -10.85        13.07 o
   1   3  41         12.45         -8.09        11.20 o
   2   3  41          0.99         -9.99         9.99 o
   3   3  41        124.12        134.26        17.73 o
   4   3  41        100.78         83.15        16.84 o
   5   3  41         78.86         86.60        26.85 o
   0   4  41          0.11        -21.27        21.43 o
   1   4  41         64.54         63.38        15.33 o
   2   4  41          1.77         -6.42        14.55 o
   3   4  41         52.74         20.53        13.59 o
   0   0  42        363.32        506.70        55.62 o
   1   0  42         32.76         46.43        18.20 o
   2   0  42         44.02         53.13        18.26 o
   3   0  42        109.99        181.83        23.49 o
   4   0  42         31.77         56.37        19.30 o
   5   0  42          7.68        -11.21        20.67 o
   1   1  42         46.55         66.53        13.81 o
   2   1  42         47.23         79.16        17.30 o
   3   1  42         15.84         18.61        10.04 o
   4   1  42        168.00        167.76        19.83 o
   5   1  42         28.74         14.18        13.20 o
   0   2  42        283.26        360.26        57.28 o
   1   2  42          1.58          5.31        11.19 o
   2   2  42         38.30         33.54        12.42 o
   3   2  42         71.30         82.90        17.42 o
   4   2  42         74.16         58.93        16.74 o
   5   2  42          3.49         34.09        24.06 o
   1   3  42         33.05         67.42        14.93 o
   2   3  42         71.47         67.99        14.66 o
   3   3  42         18.27         17.61        13.09 o
   4   3  42        327.65        304.53        71.31 o
   0   4  42         17.58        101.20        63.32 o
   1   4  42          6.41        -23.87        44.63 o
   1   1  43         79.42         77.27        14.27 o
   2   1  43          1.85         23.30        11.52 o
   3   1  43        455.55        631.27        33.08 o
   4   1  43         30.54         37.72        15.51 o
   0   2  43        106.03        186.46        34.12 o
   1   2  43         22.00         48.12        13.16 o
   2   2  43         18.31         21.83        15.22 o
   3   2  43         30.69         46.18        12.93 o
   1   3  43         12.27         15.72        13.46 o
   2   3  43          0.04        -16.19        16.19 o
   0   0  44         42.65         67.51        46.25 o
   1   0  44         44.15         27.96        17.92 o
   2   0  44         71.39         67.23        18.29 o
   3   0  44          0.00        -17.86        17.86 o
   1   1  44         78.02         96.91        15.40 o
   2   1  44          0.50          5.99        12.22 o
   3   1  44        336.65        434.78        30.76 o
   0   2  44         13.03        -17.70        25.65 o
   1   2  44          2.79         -5.48        12.51 o
   2   2  44         76.14         64.32        26.24 o
                                                
